# Supplementary material for: Profiles of cognitive fusion and associated factors among Chinese high school students: a latent profile analysis
Source: Front Psychol. 2025 Dec 1;16:1569773. doi: 10.3389/fpsyg.2025.1569773 (PMC12702884; doi:10.3389/fpsyg.2025.1569773)
Supplement: Supplementary file 1 [file Data_Sheet_1.zip]

Archive with 13 entries (12 files):
- original data and statistical programs/
- original data and statistical programs/MPLUS source code for CF 1 classification.inp
- original data and statistical programs/MPLUS source code for CF 2 classification.inp
- original data and statistical programs/MPLUS source code for CF 3 classification.inp
- original data and statistical programs/MPLUS source code for CF 4 classification.inp
- original data and statistical programs/MPLUS source code for CF 5 classification.inp
- original data and statistical programs/original data.xlsx
- original data and statistical programs/Output of MPLUS with 1 classifications of CF.pdf
- original data and statistical programs/Output of MPLUS with 2 classifications of CF.pdf
- original data and statistical programs/Output of MPLUS with 3 classifications of CF.pdf
- original data and statistical programs/Output of MPLUS with 4 classifications of CF.pdf
- original data and statistical programs/Output of MPLUS with 5 classifications of CF.pdf
- original data and statistical programs/SPSS output.spv
