# Supplementary material for: Profiles of cognitive fusion and associated factors among Chinese high school students: a latent profile analysis
Source: Front Psychol. 2025 Dec 1;16:1569773. doi: 10.3389/fpsyg.2025.1569773 (PMC12702884; doi:10.3389/fpsyg.2025.1569773)
Supplement: Supplementary file 1 [file Data_Sheet_1.zip › original data and statistical programs/MPLUS source code for CF 4 classification.inp]

DATA:
    FILE IS C:\Users\dingy\Documents\ÈÏÖªÈÚºÏ.dat;
  VARIABLE:
    NAMES ARE rzrh1 rzrh2 rzrh3 rzrh4 rzrh5 rzrh6 rzrh7 rzrh8 rzrh9;
  CLASSES ARE C (4) :
   ANALYSIS:
   TYPE IS MIXTURE;
   OUTPUT:
   TECH11 TECH14;
   SAVEDATA:
   FILE IS class4.csv;
   Save IS cprob;
   PLOT:
   TYPE IS PLOT3;
   series = rzrh1-rzrh9 (*);
