# Supplementary material for: Profiles of cognitive fusion and associated factors among Chinese high school students: a latent profile analysis
Source: Front Psychol. 2025 Dec 1;16:1569773. doi: 10.3389/fpsyg.2025.1569773 (PMC12702884; doi:10.3389/fpsyg.2025.1569773)
Supplement: Supplementary file 1 [file Data_Sheet_1.zip › original data and statistical programs/original data.xlsx]

## Sheet: Sheet1
		所用时间	来源	来源详情	Characteristics of the participants							Chinese Version of the cognitive fusion Questionnaire (CFQ)
序号	提交答卷时间				1性别:	2:年龄___岁	3班委	4独生子女	5年级:	6.居住地	7 家庭年收入(万)	1 某些想法使我感到烦恼和痛苦	2 我被某些想法困扰以致无法完成要做的事情	3 我过分地分析某些情况，但这对我毫无用处	4 我在自己的某些想法中挣扎	5 我为某些想法感到心烦意乱	6 我需要控制某些出现在脑海里的想法	7 某些想法让我很纠结	8 某些想法让我反应强烈	9虽然明白放下最好，但我仍然纠结于某些烦恼的想法
1	2024/9/14 16:22:45	372秒	微信	N/A	A男	15	B否	B否	B高二	C乡镇	B 10~20	F 符合	E有些符合	D 介于中间	D 介于中间	E有些符合	D 介于中间	F 符合	F 符合	D 介于中间
2	2024/9/14 16:25:47	335秒	微信	N/A	A男	16	A是	B否	A高一	B农村	A 0~10	B不符合	A明显不符合	B不符合	B不符合	B不符合	B不符合	B不符合	B不符合	B不符合
3	2024/9/14 16:28:27	523秒	微信	N/A	B女	15	A是	B否	A高一	A城市	A 0~10	E有些符合	E有些符合	E有些符合	E有些符合	F 符合	F 符合	F 符合	D 介于中间	E有些符合
4	2024/9/14 16:29:16	403秒	微信	N/A	B女	16	B否	B否	B高二	B农村	A 0~10	E有些符合	E有些符合	G明显符合	G明显符合	G明显符合	G明显符合	G明显符合	G明显符合	G明显符合
5	2024/9/14 16:34:33	207秒	微信	N/A	A男	16	B否	B否	B高二	A城市	A 0~10	C 有些不符合	D 介于中间	C 有些不符合	F 符合	D 介于中间	C 有些不符合	C 有些不符合	C 有些不符合	E有些符合
6	2024/9/14 16:35:30	423秒	微信	N/A	B女	16	B否	B否	B高二	A城市	A 0~10	E有些符合	F 符合	D 介于中间	D 介于中间	G明显符合	G明显符合	G明显符合	D 介于中间	G明显符合
7	2024/9/14 16:37:06	879秒	微信	N/A	A男	16	B否	B否	A高一	B农村	A 0~10	D 介于中间	E有些符合	B不符合	E有些符合	D 介于中间	E有些符合	D 介于中间	D 介于中间	E有些符合
8	2024/9/14 17:05:50	391秒	微信	N/A	B女	16	B否	B否	A高一	B农村	A 0~10	D 介于中间	D 介于中间	B不符合	D 介于中间	E有些符合	D 介于中间	E有些符合	E有些符合	D 介于中间
9	2024/9/14 17:10:05	238秒	微信	N/A	A男	17	B否	B否	C高三	B农村	A 0~10	E有些符合	E有些符合	F 符合	E有些符合	E有些符合	E有些符合	E有些符合	D 介于中间	D 介于中间
10	2024/9/14 17:10:45	237秒	微信	N/A	B女	17	B否	B否	C高三	B农村	A 0~10	F 符合	F 符合	F 符合	F 符合	F 符合	F 符合	E有些符合	E有些符合	E有些符合
11	2024/9/14 17:10:48	417秒	微信	N/A	B女	16	B否	B否	A高一	B农村	A 0~10	D 介于中间	D 介于中间	E有些符合	D 介于中间	E有些符合	E有些符合	D 介于中间	D 介于中间	D 介于中间
12	2024/9/14 17:16:37	462秒	微信	N/A	B女	15	A是	B否	A高一	B农村	A 0~10	G明显符合	G明显符合	G明显符合	G明显符合	G明显符合	G明显符合	G明显符合	G明显符合	G明显符合
13	2024/9/14 17:17:47	359秒	微信	N/A	B女	15	A是	B否	A高一	A城市	A 0~10	D 介于中间	C 有些不符合	A明显不符合	E有些符合	D 介于中间	D 介于中间	E有些符合	D 介于中间	C 有些不符合
14	2024/9/14 17:19:41	471秒	微信	N/A	A男	16	A是	B否	A高一	B农村	A 0~10	E有些符合	F 符合	E有些符合	D 介于中间	E有些符合	E有些符合	E有些符合	D 介于中间	D 介于中间
15	2024/9/14 17:20:16	312秒	微信	N/A	B女	19	B否	B否	C高三	B农村	A 0~10	F 符合	E有些符合	D 介于中间	D 介于中间	D 介于中间	F 符合	D 介于中间	C 有些不符合	D 介于中间
16	2024/9/14 17:25:45	1310秒	微信	N/A	A男	17	A是	B否	B高二	C乡镇	B 10~20	F 符合	F 符合	D 介于中间	D 介于中间	G明显符合	G明显符合	G明显符合	G明显符合	G明显符合
17	2024/9/14 17:26:33	515秒	微信	N/A	B女	17	B否	B否	C高三	B农村	A 0~10	G明显符合	G明显符合	G明显符合	G明显符合	G明显符合	G明显符合	G明显符合	G明显符合	G明显符合
18	2024/9/14 17:27:27	353秒	微信	N/A	A男	17	B否	B否	C高三	C乡镇	A 0~10	F 符合	F 符合	D 介于中间	D 介于中间	F 符合	C 有些不符合	D 介于中间	D 介于中间	E有些符合
19	2024/9/14 17:30:07	1777秒	微信	N/A	B女	16	B否	B否	A高一	B农村	A 0~10	D 介于中间	D 介于中间	E有些符合	F 符合	F 符合	E有些符合	D 介于中间	D 介于中间	D 介于中间
20	2024/9/14 17:31:06	356秒	微信	N/A	B女	17	B否	B否	C高三	B农村	A 0~10	F 符合	F 符合	F 符合	G明显符合	F 符合	F 符合	F 符合	F 符合	G明显符合
21	2024/9/14 17:31:44	232秒	微信	N/A	A男	16	B否	B否	A高一	B农村	B 10~20	F 符合	F 符合	F 符合	F 符合	F 符合	F 符合	F 符合	F 符合	F 符合
22	2024/9/14 17:33:19	442秒	微信	N/A	B女	17	B否	B否	C高三	A城市	A 0~10	E有些符合	E有些符合	E有些符合	E有些符合	F 符合	E有些符合	F 符合	C 有些不符合	F 符合
23	2024/9/14 17:35:31	524秒	微信	N/A	B女	17	B否	A是	C高三	A城市	A 0~10	E有些符合	E有些符合	E有些符合	E有些符合	E有些符合	F 符合	F 符合	E有些符合	E有些符合
24	2024/9/14 17:37:47	378秒	微信	N/A	B女	16	B否	B否	C高三	B农村	A 0~10	D 介于中间	E有些符合	E有些符合	E有些符合	E有些符合	E有些符合	D 介于中间	E有些符合	E有些符合
25	2024/9/14 17:39:50	545秒	微信	N/A	A男	18	B否	B否	C高三	C乡镇	A 0~10	G明显符合	F 符合	G明显符合	E有些符合	D 介于中间	D 介于中间	F 符合	E有些符合	G明显符合
26	2024/9/14 17:39:57	332秒	微信	N/A	B女	15	B否	B否	A高一	B农村	A 0~10	A明显不符合	A明显不符合	A明显不符合	A明显不符合	A明显不符合	G明显符合	A明显不符合	A明显不符合	B不符合
27	2024/9/14 17:44:02	459秒	微信	N/A	B女	18	B否	B否	C高三	C乡镇	A 0~10	E有些符合	E有些符合	F 符合	D 介于中间	D 介于中间	D 介于中间	D 介于中间	C 有些不符合	C 有些不符合
28	2024/9/14 17:45:22	372秒	微信	N/A	A男	17	B否	B否	C高三	B农村	A 0~10	G明显符合	G明显符合	F 符合	G明显符合	G明显符合	G明显符合	G明显符合	G明显符合	G明显符合
29	2024/9/14 17:47:59	831秒	微信	N/A	A男	17	B否	B否	A高一	B农村	A 0~10	C 有些不符合	C 有些不符合	A明显不符合	D 介于中间	C 有些不符合	A明显不符合	F 符合	B不符合	A明显不符合
30	2024/9/14 17:48:32	476秒	微信	N/A	B女	16	B否	B否	A高一	B农村	A 0~10	D 介于中间	D 介于中间	E有些符合	D 介于中间	E有些符合	F 符合	E有些符合	D 介于中间	D 介于中间
31	2024/9/14 17:49:51	2524秒	微信	N/A	B女	16	A是	B否	B高二	B农村	A 0~10	E有些符合	D 介于中间	D 介于中间	E有些符合	E有些符合	E有些符合	E有些符合	E有些符合	E有些符合
32	2024/9/14 17:54:02	349秒	微信	N/A	B女	16	B否	B否	A高一	B农村	A 0~10	E有些符合	E有些符合	F 符合	G明显符合	G明显符合	G明显符合	G明显符合	F 符合	G明显符合
33	2024/9/14 17:56:14	1365秒	微信	N/A	B女	14	B否	B否	A高一	B农村	A 0~10	F 符合	E有些符合	F 符合	E有些符合	E有些符合	A明显不符合	E有些符合	E有些符合	E有些符合
34	2024/9/14 18:06:34	374秒	微信	N/A	B女	16	B否	B否	B高二	B农村	A 0~10	C 有些不符合	C 有些不符合	C 有些不符合	C 有些不符合	C 有些不符合	C 有些不符合	C 有些不符合	C 有些不符合	C 有些不符合
35	2024/9/14 18:15:43	389秒	微信	N/A	B女	15	B否	B否	A高一	A城市	B 10~20	D 介于中间	E有些符合	E有些符合	E有些符合	E有些符合	D 介于中间	E有些符合	D 介于中间	C 有些不符合
36	2024/9/14 18:20:13	337秒	微信	N/A	B女	16	B否	B否	A高一	A城市	B 10~20	F 符合	D 介于中间	D 介于中间	G明显符合	G明显符合	G明显符合	G明显符合	G明显符合	G明显符合
37	2024/9/14 18:22:04	265秒	微信	N/A	A男	17	B否	B否	C高三	A城市	B 10~20	F 符合	E有些符合	D 介于中间	E有些符合	F 符合	E有些符合	F 符合	E有些符合	F 符合
38	2024/9/14 18:24:11	504秒	微信	N/A	B女	17	B否	B否	C高三	C乡镇	A 0~10	D 介于中间	D 介于中间	D 介于中间	D 介于中间	E有些符合	E有些符合	E有些符合	E有些符合	F 符合
39	2024/9/14 18:24:26	467秒	微信	N/A	B女	17	A是	B否	C高三	B农村	A 0~10	E有些符合	F 符合	E有些符合	F 符合	F 符合	F 符合	F 符合	D 介于中间	F 符合
40	2024/9/14 18:35:31	275秒	微信	N/A	A男	17	B否	B否	C高三	B农村	A 0~10	B不符合	B不符合	B不符合	C 有些不符合	C 有些不符合	C 有些不符合	C 有些不符合	C 有些不符合	B不符合
41	2024/9/14 18:39:13	252秒	微信	N/A	B女	16	B否	B否	A高一	B农村	A 0~10	B不符合	B不符合	B不符合	B不符合	B不符合	C 有些不符合	B不符合	B不符合	B不符合
42	2024/9/14 18:40:01	485秒	微信	N/A	A男	18	A是	B否	C高三	A城市	A 0~10	E有些符合	D 介于中间	E有些符合	E有些符合	E有些符合	E有些符合	E有些符合	D 介于中间	E有些符合
43	2024/9/14 18:40:17	326秒	微信	N/A	B女	16	B否	B否	A高一	B农村	A 0~10	E有些符合	D 介于中间	E有些符合	E有些符合	E有些符合	E有些符合	E有些符合	E有些符合	E有些符合
44	2024/9/14 18:41:18	391秒	微信	N/A	B女	15	B否	B否	A高一	A城市	A 0~10	G明显符合	G明显符合	G明显符合	G明显符合	G明显符合	G明显符合	G明显符合	E有些符合	A明显不符合
45	2024/9/14 18:41:40	391秒	微信	N/A	A男	16	A是	B否	A高一	A城市	B 10~20	E有些符合	C 有些不符合	E有些符合	A明显不符合	A明显不符合	E有些符合	D 介于中间	A明显不符合	E有些符合
46	2024/9/14 18:43:19	330秒	微信	N/A	B女	16	B否	B否	A高一	C乡镇	A 0~10	D 介于中间	D 介于中间	D 介于中间	E有些符合	E有些符合	E有些符合	E有些符合	E有些符合	E有些符合
47	2024/9/14 18:43:32	501秒	微信	N/A	B女	15	B否	B否	A高一	B农村	A 0~10	E有些符合	E有些符合	D 介于中间	F 符合	F 符合	F 符合	F 符合	F 符合	G明显符合
48	2024/9/14 18:43:38	529秒	微信	N/A	B女	16	B否	B否	A高一	C乡镇	A 0~10	G明显符合	E有些符合	D 介于中间	C 有些不符合	F 符合	C 有些不符合	E有些符合	D 介于中间	D 介于中间
49	2024/9/14 18:43:40	398秒	微信	N/A	B女	15	A是	B否	A高一	C乡镇	B 10~20	G明显符合	G明显符合	E有些符合	G明显符合	G明显符合	F 符合	G明显符合	G明显符合	D 介于中间
50	2024/9/14 18:43:54	517秒	微信	N/A	A男	15	B否	B否	A高一	C乡镇	B 10~20	B不符合	D 介于中间	B不符合	B不符合	C 有些不符合	B不符合	E有些符合	B不符合	E有些符合
51	2024/9/14 18:45:41	305秒	微信	N/A	B女	17	A是	A是	C高三	C乡镇	A 0~10	D 介于中间	D 介于中间	E有些符合	E有些符合	E有些符合	E有些符合	E有些符合	E有些符合	F 符合
52	2024/9/14 18:46:40	254秒	微信	N/A	A男	15	B否	B否	A高一	C乡镇	A 0~10	D 介于中间	D 介于中间	D 介于中间	D 介于中间	D 介于中间	D 介于中间	D 介于中间	D 介于中间	D 介于中间
53	2024/9/14 18:47:25	497秒	微信	N/A	A男	17	B否	B否	C高三	B农村	A 0~10	D 介于中间	D 介于中间	D 介于中间	C 有些不符合	D 介于中间	D 介于中间	D 介于中间	D 介于中间	E有些符合
54	2024/9/14 18:47:37	339秒	微信	N/A	B女	15	B否	B否	A高一	A城市	A 0~10	F 符合	F 符合	G明显符合	G明显符合	G明显符合	F 符合	G明显符合	G明显符合	G明显符合
55	2024/9/14 18:48:00	774秒	微信	N/A	B女	15	A是	B否	职一	A城市	A 0~10	G明显符合	F 符合	D 介于中间	G明显符合	F 符合	D 介于中间	E有些符合	D 介于中间	C 有些不符合
56	2024/9/14 18:50:19	526秒	微信	N/A	B女	18	A是	B否	C高三	B农村	A 0~10	E有些符合	F 符合	D 介于中间	E有些符合	E有些符合	E有些符合	E有些符合	D 介于中间	E有些符合
57	2024/9/14 18:50:59	971秒	微信	N/A	B女	16	B否	B否	A高一	B农村	A 0~10	G明显符合	F 符合	F 符合	E有些符合	G明显符合	D 介于中间	F 符合	F 符合	F 符合
58	2024/9/14 18:50:59	459秒	微信	N/A	A男	16	B否	B否	A高一	B农村	B 10~20	D 介于中间	D 介于中间	D 介于中间	D 介于中间	D 介于中间	C 有些不符合	C 有些不符合	C 有些不符合	E有些符合
59	2024/9/14 18:52:27	434秒	微信	N/A	B女	16	B否	B否	A高一	A城市	A 0~10	D 介于中间	D 介于中间	D 介于中间	D 介于中间	D 介于中间	D 介于中间	D 介于中间	D 介于中间	D 介于中间
60	2024/9/14 18:52:34	455秒	微信	N/A	A男	17	A是	B否	C高三	B农村	A 0~10	D 介于中间	E有些符合	D 介于中间	D 介于中间	E有些符合	E有些符合	E有些符合	E有些符合	E有些符合
61	2024/9/14 18:53:24	473秒	微信	N/A	B女	15	B否	B否	A高一	B农村	A 0~10	F 符合	F 符合	F 符合	F 符合	F 符合	F 符合	F 符合	G明显符合	E有些符合
62	2024/9/14 18:53:42	373秒	微信	N/A	A男	18	B否	B否	C高三	B农村	A 0~10	G明显符合	G明显符合	G明显符合	G明显符合	F 符合	F 符合	F 符合	F 符合	F 符合
63	2024/9/14 18:54:41	407秒	微信	N/A	A男	16	B否	B否	A高一	C乡镇	A 0~10	E有些符合	E有些符合	E有些符合	E有些符合	E有些符合	E有些符合	E有些符合	E有些符合	E有些符合
64	2024/9/14 18:56:52	498秒	微信	N/A	A男	17	A是	B否	C高三	C乡镇	A 0~10	F 符合	C 有些不符合	G明显符合	D 介于中间	E有些符合	E有些符合	G明显符合	E有些符合	E有些符合
65	2024/9/14 18:58:22	405秒	微信	N/A	A男	18	A是	B否	C高三	B农村	A 0~10	G明显符合	G明显符合	G明显符合	G明显符合	G明显符合	G明显符合	G明显符合	G明显符合	G明显符合
66	2024/9/14 18:58:51	638秒	微信	N/A	B女	17	B否	B否	C高三	B农村	B 10~20	D 介于中间	D 介于中间	B不符合	D 介于中间	D 介于中间	E有些符合	E有些符合	D 介于中间	D 介于中间
67	2024/9/14 19:00:20	523秒	微信	N/A	A男	17	B否	B否	C高三	A城市	B 10~20	E有些符合	E有些符合	C 有些不符合	D 介于中间	D 介于中间	E有些符合	E有些符合	E有些符合	E有些符合
68	2024/9/14 19:00:35	633秒	微信	N/A	A男	18	A是	B否	C高三	B农村	A 0~10	E有些符合	D 介于中间	E有些符合	F 符合	F 符合	E有些符合	F 符合	D 介于中间	F 符合
69	2024/9/14 19:00:55	840秒	微信	N/A	A男	18	A是	B否	C高三	B农村	A 0~10	D 介于中间	D 介于中间	C 有些不符合	D 介于中间	F 符合	E有些符合	D 介于中间	D 介于中间	E有些符合
70	2024/9/14 19:03:20	565秒	微信	N/A	A男	15	B否	B否	A高一	B农村	A 0~10	A明显不符合	A明显不符合	A明显不符合	A明显不符合	A明显不符合	A明显不符合	A明显不符合	A明显不符合	A明显不符合
71	2024/9/14 19:03:35	229秒	微信	N/A	B女	15	B否	B否	A高一	A城市	A 0~10	D 介于中间	C 有些不符合	D 介于中间	C 有些不符合	D 介于中间	C 有些不符合	C 有些不符合	C 有些不符合	B不符合
72	2024/9/14 19:03:36	792秒	微信	N/A	A男	18	A是	B否	C高三	B农村	A 0~10	A明显不符合	A明显不符合	A明显不符合	A明显不符合	B不符合	A明显不符合	B不符合	A明显不符合	A明显不符合
73	2024/9/14 19:03:46	259秒	微信	N/A	B女	14	B否	B否	A高一	B农村	A 0~10	E有些符合	F 符合	F 符合	F 符合	F 符合	F 符合	E有些符合	E有些符合	F 符合
74	2024/9/14 19:07:17	342秒	微信	N/A	B女	16	B否	B否	A高一	B农村	A 0~10	E有些符合	D 介于中间	E有些符合	E有些符合	C 有些不符合	D 介于中间	D 介于中间	D 介于中间	D 介于中间
75	2024/9/14 19:07:33	296秒	微信	N/A	B女	17	A是	B否	C高三	A城市	A 0~10	F 符合	F 符合	E有些符合	E有些符合	F 符合	F 符合	E有些符合	C 有些不符合	D 介于中间
76	2024/9/14 19:08:18	528秒	微信	N/A	A男	15	A是	B否	A高一	A城市	A 0~10	A明显不符合	C 有些不符合	A明显不符合	B不符合	C 有些不符合	C 有些不符合	B不符合	A明显不符合	B不符合
77	2024/9/14 19:09:13	368秒	微信	N/A	A男	16	B否	B否	A高一	C乡镇	A 0~10	B不符合	B不符合	B不符合	C 有些不符合	C 有些不符合	A明显不符合	A明显不符合	A明显不符合	B不符合
78	2024/9/14 19:09:33	382秒	微信	N/A	B女	16	B否	B否	A高一	B农村	A 0~10	D 介于中间	B不符合	C 有些不符合	B不符合	B不符合	B不符合	B不符合	C 有些不符合	B不符合
79	2024/9/14 19:09:39	897秒	微信	N/A	B女	17	A是	B否	C高三	A城市	A 0~10	D 介于中间	G明显符合	F 符合	F 符合	F 符合	G明显符合	E有些符合	E有些符合	E有些符合
80	2024/9/14 19:09:51	482秒	微信	N/A	B女	16	B否	B否	A高一	B农村	A 0~10	G明显符合	G明显符合	G明显符合	G明显符合	G明显符合	G明显符合	G明显符合	E有些符合	G明显符合
81	2024/9/14 19:10:18	192秒	微信	N/A	A男	17	B否	B否	B高二	B农村	A 0~10	B不符合	B不符合	C 有些不符合	B不符合	B不符合	B不符合	B不符合	B不符合	B不符合
82	2024/9/14 19:10:23	435秒	微信	N/A	B女	16	B否	B否	A高一	B农村	A 0~10	E有些符合	D 介于中间	D 介于中间	D 介于中间	D 介于中间	C 有些不符合	D 介于中间	C 有些不符合	D 介于中间
83	2024/9/14 19:13:04	226秒	微信	N/A	A男	16	B否	B否	B高二	B农村	A 0~10	F 符合	C 有些不符合	E有些符合	E有些符合	E有些符合	E有些符合	E有些符合	E有些符合	G明显符合
84	2024/9/14 19:17:55	286秒	微信	N/A	B女	15	B否	B否	A高一	B农村	A 0~10	D 介于中间	D 介于中间	D 介于中间	E有些符合	E有些符合	D 介于中间	E有些符合	D 介于中间	E有些符合
85	2024/9/14 19:18:35	1062秒	微信	N/A	B女	15	B否	B否	A高一	B农村	A 0~10	D 介于中间	D 介于中间	D 介于中间	E有些符合	D 介于中间	C 有些不符合	E有些符合	D 介于中间	E有些符合
86	2024/9/14 19:18:43	551秒	微信	N/A	B女	15	B否	B否	A高一	B农村	A 0~10	D 介于中间	D 介于中间	D 介于中间	C 有些不符合	D 介于中间	D 介于中间	D 介于中间	C 有些不符合	D 介于中间
87	2024/9/14 19:20:26	386秒	微信	N/A	A男	15	B否	B否	A高一	B农村	A 0~10	C 有些不符合	C 有些不符合	D 介于中间	D 介于中间	B不符合	E有些符合	E有些符合	E有些符合	E有些符合
88	2024/9/14 19:20:44	469秒	微信	N/A	B女	18	B否	A是	C高三	B农村	A 0~10	F 符合	E有些符合	E有些符合	G明显符合	E有些符合	G明显符合	F 符合	E有些符合	G明显符合
89	2024/9/14 19:21:44	963秒	微信	N/A	B女	16	B否	B否	A高一	C乡镇	A 0~10	F 符合	F 符合	F 符合	F 符合	F 符合	D 介于中间	G明显符合	B不符合	F 符合
90	2024/9/14 19:23:46	918秒	微信	N/A	A男	17	B否	B否	C高三	B农村	A 0~10	D 介于中间	E有些符合	D 介于中间	D 介于中间	D 介于中间	F 符合	F 符合	D 介于中间	E有些符合
91	2024/9/14 19:25:03	1028秒	微信	N/A	B女	16	B否	B否	A高一	B农村	A 0~10	F 符合	C 有些不符合	E有些符合	D 介于中间	D 介于中间	C 有些不符合	E有些符合	E有些符合	E有些符合
92	2024/9/14 19:25:43	651秒	微信	N/A	B女	15	B否	B否	A高一	B农村	A 0~10	E有些符合	D 介于中间	B不符合	D 介于中间	E有些符合	F 符合	E有些符合	D 介于中间	E有些符合
93	2024/9/14 19:26:22	277秒	微信	N/A	B女	15	B否	B否	A高一	B农村	A 0~10	C 有些不符合	C 有些不符合	D 介于中间	C 有些不符合	C 有些不符合	D 介于中间	D 介于中间	D 介于中间	D 介于中间
94	2024/9/14 19:27:47	407秒	微信	N/A	B女	17	B否	B否	C高三	B农村	A 0~10	F 符合	D 介于中间	C 有些不符合	A明显不符合	D 介于中间	D 介于中间	E有些符合	E有些符合	B不符合
95	2024/9/14 19:28:16	513秒	微信	N/A	B女	15	A是	B否	A高一	A城市	A 0~10	G明显符合	E有些符合	G明显符合	G明显符合	G明显符合	G明显符合	G明显符合	G明显符合	G明显符合
96	2024/9/14 19:28:29	227秒	微信	N/A	B女	15	B否	B否	A高一	B农村	A 0~10	D 介于中间	D 介于中间	D 介于中间	D 介于中间	D 介于中间	D 介于中间	D 介于中间	D 介于中间	D 介于中间
97	2024/9/14 19:28:35	595秒	微信	N/A	A男	17	B否	B否	C高三	B农村	A 0~10	D 介于中间	D 介于中间	D 介于中间	D 介于中间	D 介于中间	D 介于中间	D 介于中间	D 介于中间	D 介于中间
98	2024/9/14 19:29:46	334秒	微信	N/A	B女	16	B否	B否	A高一	C乡镇	A 0~10	F 符合	D 介于中间	D 介于中间	E有些符合	E有些符合	E有些符合	E有些符合	D 介于中间	E有些符合
99	2024/9/14 19:31:08	565秒	微信	N/A	B女	16	B否	B否	A高一	C乡镇	A 0~10	D 介于中间	C 有些不符合	D 介于中间	F 符合	F 符合	F 符合	G明显符合	C 有些不符合	F 符合
100	2024/9/14 19:31:27	515秒	微信	N/A	B女	16	A是	B否	A高一	B农村	A 0~10	E有些符合	E有些符合	E有些符合	E有些符合	E有些符合	E有些符合	E有些符合	E有些符合	E有些符合
101	2024/9/14 19:32:09	562秒	微信	N/A	A男	18	B否	B否	C高三	B农村	A 0~10	G明显符合	G明显符合	G明显符合	G明显符合	G明显符合	G明显符合	G明显符合	D 介于中间	G明显符合
102	2024/9/14 19:36:40	502秒	微信	N/A	B女	18	B否	B否	C高三	B农村	A 0~10	E有些符合	D 介于中间	F 符合	E有些符合	D 介于中间	E有些符合	E有些符合	C 有些不符合	E有些符合
103	2024/9/14 19:39:18	411秒	微信	N/A	B女	17	A是	B否	A高一	C乡镇	A 0~10	G明显符合	G明显符合	F 符合	G明显符合	G明显符合	D 介于中间	F 符合	D 介于中间	G明显符合
104	2024/9/14 19:45:04	288秒	微信	N/A	A男	15	B否	B否	A高一	B农村	A 0~10	A明显不符合	A明显不符合	A明显不符合	B不符合	D 介于中间	B不符合	B不符合	A明显不符合	D 介于中间
105	2024/9/14 19:45:06	178秒	微信	N/A	A男	18	A是	B否	C高三	B农村	A 0~10	G明显符合	D 介于中间	F 符合	G明显符合	C 有些不符合	C 有些不符合	E有些符合	B不符合	C 有些不符合
106	2024/9/14 19:48:29	535秒	微信	N/A	B女	17	B否	B否	C高三	B农村	A 0~10	C 有些不符合	B不符合	B不符合	C 有些不符合	C 有些不符合	D 介于中间	D 介于中间	E有些符合	E有些符合
107	2024/9/14 19:49:39	233秒	微信	N/A	B女	15	B否	B否	A高一	C乡镇	A 0~10	F 符合	E有些符合	F 符合	F 符合	F 符合	F 符合	F 符合	F 符合	F 符合
108	2024/9/14 19:50:56	330秒	微信	N/A	B女	17	A是	B否	C高三	B农村	A 0~10	E有些符合	D 介于中间	E有些符合	E有些符合	E有些符合	E有些符合	E有些符合	E有些符合	E有些符合
109	2024/9/14 19:57:55	1887秒	微信	N/A	A男	46	B否	B否	A高一	B农村	A 0~10	F 符合	G明显符合	D 介于中间	C 有些不符合	C 有些不符合	D 介于中间	C 有些不符合	A明显不符合	E有些符合
110	2024/9/14 19:58:43	421秒	微信	N/A	A男	16	A是	B否	A高一	C乡镇	A 0~10	F 符合	F 符合	F 符合	E有些符合	E有些符合	E有些符合	E有些符合	E有些符合	E有些符合
111	2024/9/14 20:00:00	229秒	微信	N/A	B女	16	B否	B否	A高一	C乡镇	A 0~10	B不符合	D 介于中间	A明显不符合	A明显不符合	C 有些不符合	A明显不符合	E有些符合	A明显不符合	A明显不符合
112	2024/9/14 20:01:29	2219秒	微信	N/A	A男	18	A是	B否	C高三	B农村	C 20~30	G明显符合	G明显符合	B不符合	D 介于中间	E有些符合	G明显符合	G明显符合	G明显符合	F 符合
113	2024/9/14 20:01:33	494秒	微信	N/A	B女	15	B否	B否	A高一	B农村	A 0~10	G明显符合	E有些符合	G明显符合	G明显符合	G明显符合	G明显符合	G明显符合	F 符合	G明显符合
114	2024/9/14 20:01:48	2077秒	微信	N/A	A男	16	B否	B否	A高一	B农村	A 0~10	B不符合	E有些符合	A明显不符合	C 有些不符合	B不符合	A明显不符合	E有些符合	D 介于中间	A明显不符合
115	2024/9/14 20:02:29	504秒	微信	N/A	B女	17	B否	B否	C高三	B农村	B 10~20	E有些符合	E有些符合	D 介于中间	E有些符合	E有些符合	F 符合	E有些符合	D 介于中间	E有些符合
116	2024/9/14 20:04:10	177秒	微信	N/A	B女	17	B否	B否	B高二	C乡镇	A 0~10	G明显符合	G明显符合	G明显符合	G明显符合	G明显符合	G明显符合	G明显符合	G明显符合	G明显符合
117	2024/9/14 20:04:13	1161秒	微信	N/A	B女	17	B否	B否	C高三	C乡镇	A 0~10	D 介于中间	D 介于中间	F 符合	F 符合	G明显符合	D 介于中间	F 符合	F 符合	G明显符合
118	2024/9/14 20:05:03	281秒	微信	N/A	A男	17	B否	B否	C高三	C乡镇	A 0~10	D 介于中间	D 介于中间	C 有些不符合	E有些符合	E有些符合	D 介于中间	D 介于中间	D 介于中间	E有些符合
119	2024/9/14 20:05:22	361秒	微信	N/A	B女	15	B否	B否	A高一	B农村	A 0~10	C 有些不符合	D 介于中间	D 介于中间	D 介于中间	C 有些不符合	D 介于中间	D 介于中间	B不符合	A明显不符合
120	2024/9/14 20:06:30	346秒	微信	N/A	B女	18	A是	B否	C高三	C乡镇	C 20~30	F 符合	G明显符合	F 符合	F 符合	F 符合	F 符合	F 符合	F 符合	F 符合
121	2024/9/14 20:09:34	201秒	微信	N/A	A男	16	B否	B否	A高一	B农村	A 0~10	G明显符合	G明显符合	G明显符合	G明显符合	G明显符合	G明显符合	G明显符合	G明显符合	G明显符合
122	2024/9/14 20:12:22	239秒	微信	N/A	B女	16	B否	B否	A高一	A城市	A 0~10	D 介于中间	D 介于中间	D 介于中间	D 介于中间	E有些符合	E有些符合	E有些符合	B不符合	E有些符合
123	2024/9/14 20:15:28	406秒	微信	N/A	B女	15	A是	B否	A高一	C乡镇	A 0~10	F 符合	G明显符合	E有些符合	F 符合	E有些符合	F 符合	F 符合	F 符合	G明显符合
124	2024/9/14 20:17:39	207秒	微信	N/A	B女	17	B否	B否	C高三	C乡镇	A 0~10	D 介于中间	D 介于中间	G明显符合	G明显符合	G明显符合	G明显符合	G明显符合	G明显符合	G明显符合
125	2024/9/14 20:19:01	496秒	微信	N/A	B女	17	B否	B否	C高三	B农村	A 0~10	D 介于中间	E有些符合	B不符合	B不符合	B不符合	B不符合	C 有些不符合	B不符合	D 介于中间
126	2024/9/14 20:19:15	360秒	微信	N/A	B女	16	B否	B否	A高一	B农村	A 0~10	D 介于中间	B不符合	B不符合	B不符合	B不符合	B不符合	B不符合	B不符合	B不符合
127	2024/9/14 20:22:10	303秒	微信	N/A	B女	17	B否	B否	C高三	C乡镇	A 0~10	G明显符合	G明显符合	E有些符合	F 符合	F 符合	G明显符合	G明显符合	G明显符合	G明显符合
128	2024/9/14 20:22:50	414秒	微信	N/A	B女	15	A是	B否	A高一	C乡镇	A 0~10	E有些符合	E有些符合	E有些符合	F 符合	E有些符合	E有些符合	E有些符合	E有些符合	E有些符合
129	2024/9/14 20:23:19	305秒	微信	N/A	B女	17	B否	B否	C高三	B农村	A 0~10	E有些符合	E有些符合	D 介于中间	E有些符合	E有些符合	E有些符合	E有些符合	D 介于中间	E有些符合
130	2024/9/14 20:23:27	398秒	微信	N/A	B女	17	B否	B否	C高三	C乡镇	A 0~10	G明显符合	G明显符合	E有些符合	D 介于中间	G明显符合	G明显符合	G明显符合	G明显符合	G明显符合
131	2024/9/14 20:27:08	290秒	微信	N/A	A男	15	B否	B否	A高一	C乡镇	A 0~10	F 符合	F 符合	G明显符合	G明显符合	F 符合	F 符合	F 符合	E有些符合	F 符合
132	2024/9/14 20:29:59	751秒	微信	N/A	B女	17	B否	B否	C高三	C乡镇	A 0~10	B不符合	B不符合	C 有些不符合	C 有些不符合	B不符合	C 有些不符合	D 介于中间	B不符合	C 有些不符合
133	2024/9/14 20:32:44	161秒	微信	N/A	A男	16	A是	B否	A高一	B农村	A 0~10	D 介于中间	D 介于中间	D 介于中间	D 介于中间	D 介于中间	D 介于中间	D 介于中间	D 介于中间	D 介于中间
134	2024/9/14 20:32:55	542秒	微信	N/A	B女	16	A是	B否	A高一	B农村	A 0~10	D 介于中间	D 介于中间	A明显不符合	A明显不符合	C 有些不符合	D 介于中间	D 介于中间	D 介于中间	E有些符合
135	2024/9/14 20:35:42	259秒	微信	N/A	B女	18	B否	B否	C高三	A城市	A 0~10	E有些符合	D 介于中间	C 有些不符合	D 介于中间	D 介于中间	D 介于中间	D 介于中间	D 介于中间	E有些符合
136	2024/9/14 20:36:43	611秒	微信	N/A	A男	15	A是	B否	A高一	B农村	A 0~10	D 介于中间	E有些符合	C 有些不符合	D 介于中间	E有些符合	D 介于中间	E有些符合	C 有些不符合	E有些符合
137	2024/9/14 20:36:54	1053秒	微信	N/A	B女	17	A是	B否	C高三	B农村	A 0~10	D 介于中间	C 有些不符合	E有些符合	E有些符合	E有些符合	E有些符合	E有些符合	D 介于中间	E有些符合
138	2024/9/14 20:37:51	159秒	微信	N/A	A男	16	A是	B否	A高一	C乡镇	B 10~20	E有些符合	E有些符合	E有些符合	D 介于中间	D 介于中间	D 介于中间	C 有些不符合	D 介于中间	D 介于中间
139	2024/9/14 20:40:43	365秒	微信	N/A	A男	17	B否	B否	C高三	B农村	B 10~20	E有些符合	B不符合	B不符合	C 有些不符合	D 介于中间	C 有些不符合	F 符合	E有些符合	A明显不符合
140	2024/9/14 20:43:03	740秒	微信	N/A	B女	15	B否	B否	A高一	B农村	A 0~10	D 介于中间	B不符合	B不符合	D 介于中间	D 介于中间	D 介于中间	E有些符合	D 介于中间	D 介于中间
141	2024/9/14 20:44:03	319秒	微信	N/A	B女	15	B否	B否	A高一	B农村	A 0~10	G明显符合	G明显符合	G明显符合	G明显符合	G明显符合	G明显符合	G明显符合	G明显符合	G明显符合
142	2024/9/14 20:44:35	259秒	微信	N/A	B女	17	B否	B否	C高三	C乡镇	A 0~10	E有些符合	D 介于中间	E有些符合	F 符合	E有些符合	F 符合	D 介于中间	E有些符合	F 符合
143	2024/9/14 20:44:46	292秒	微信	N/A	B女	17	B否	B否	C高三	B农村	A 0~10	C 有些不符合	D 介于中间	C 有些不符合	D 介于中间	D 介于中间	D 介于中间	D 介于中间	D 介于中间	E有些符合
144	2024/9/14 20:45:53	308秒	微信	N/A	B女	17	B否	B否	C高三	B农村	A 0~10	D 介于中间	E有些符合	D 介于中间	E有些符合	E有些符合	D 介于中间	D 介于中间	D 介于中间	D 介于中间
145	2024/9/14 20:46:16	343秒	微信	N/A	A男	17	B否	B否	C高三	B农村	A 0~10	D 介于中间	D 介于中间	D 介于中间	E有些符合	E有些符合	D 介于中间	E有些符合	D 介于中间	E有些符合
146	2024/9/14 20:47:53	409秒	微信	N/A	B女	17	B否	B否	C高三	C乡镇	A 0~10	C 有些不符合	B不符合	C 有些不符合	B不符合	B不符合	C 有些不符合	B不符合	C 有些不符合	C 有些不符合
147	2024/9/14 20:48:06	734秒	微信	N/A	B女	15	B否	B否	A高一	B农村	A 0~10	B不符合	A明显不符合	A明显不符合	F 符合	B不符合	A明显不符合	D 介于中间	B不符合	B不符合
148	2024/9/14 20:48:06	516秒	微信	N/A	B女	17	B否	B否	C高三	B农村	A 0~10	D 介于中间	D 介于中间	C 有些不符合	E有些符合	D 介于中间	D 介于中间	D 介于中间	C 有些不符合	D 介于中间
149	2024/9/14 20:48:12	422秒	微信	N/A	B女	17	B否	B否	C高三	C乡镇	B 10~20	G明显符合	G明显符合	G明显符合	G明显符合	G明显符合	G明显符合	F 符合	F 符合	G明显符合
150	2024/9/14 20:48:21	187秒	微信	N/A	B女	17	B否	B否	C高三	B农村	A 0~10	D 介于中间	D 介于中间	D 介于中间	E有些符合	D 介于中间	E有些符合	D 介于中间	D 介于中间	E有些符合
151	2024/9/14 20:48:55	526秒	微信	N/A	B女	18	B否	B否	C高三	C乡镇	B 10~20	F 符合	F 符合	D 介于中间	F 符合	F 符合	F 符合	F 符合	F 符合	F 符合
152	2024/9/14 20:48:56	504秒	微信	N/A	B女	17	B否	B否	C高三	A城市	A 0~10	E有些符合	E有些符合	D 介于中间	E有些符合	E有些符合	E有些符合	E有些符合	F 符合	F 符合
153	2024/9/14 20:49:36	249秒	微信	N/A	A男	17	B否	B否	C高三	C乡镇	B 10~20	D 介于中间	D 介于中间	D 介于中间	D 介于中间	D 介于中间	D 介于中间	D 介于中间	D 介于中间	D 介于中间
154	2024/9/14 20:49:45	277秒	微信	N/A	B女	17	B否	B否	C高三	B农村	A 0~10	A明显不符合	D 介于中间	A明显不符合	D 介于中间	E有些符合	D 介于中间	D 介于中间	G明显符合	G明显符合
155	2024/9/14 20:49:56	551秒	微信	N/A	B女	17	B否	B否	C高三	B农村	A 0~10	E有些符合	D 介于中间	E有些符合	D 介于中间	C 有些不符合	B不符合	B不符合	A明显不符合	E有些符合
156	2024/9/14 20:50:15	540秒	微信	N/A	B女	17	B否	B否	C高三	B农村	A 0~10	G明显符合	G明显符合	G明显符合	F 符合	G明显符合	G明显符合	G明显符合	D 介于中间	G明显符合
157	2024/9/14 20:50:16	308秒	微信	N/A	B女	17	B否	B否	C高三	B农村	A 0~10	D 介于中间	D 介于中间	D 介于中间	D 介于中间	D 介于中间	D 介于中间	D 介于中间	D 介于中间	D 介于中间
158	2024/9/14 20:50:59	622秒	微信	N/A	B女	17	B否	B否	C高三	B农村	A 0~10	D 介于中间	D 介于中间	F 符合	D 介于中间	E有些符合	E有些符合	D 介于中间	C 有些不符合	E有些符合
159	2024/9/14 20:52:12	335秒	微信	N/A	B女	17	B否	B否	C高三	B农村	A 0~10	E有些符合	E有些符合	E有些符合	D 介于中间	E有些符合	E有些符合	E有些符合	D 介于中间	E有些符合
160	2024/9/14 20:52:28	649秒	微信	N/A	A男	17	B否	B否	C高三	A城市	A 0~10	D 介于中间	D 介于中间	D 介于中间	E有些符合	F 符合	E有些符合	F 符合	F 符合	E有些符合
161	2024/9/14 20:53:03	691秒	微信	N/A	B女	15	B否	B否	A高一	B农村	A 0~10	E有些符合	E有些符合	E有些符合	E有些符合	E有些符合	D 介于中间	E有些符合	E有些符合	E有些符合
162	2024/9/14 20:53:25	162秒	微信	N/A	B女	17	B否	B否	C高三	B农村	A 0~10	D 介于中间	D 介于中间	D 介于中间	D 介于中间	D 介于中间	D 介于中间	D 介于中间	D 介于中间	C 有些不符合
163	2024/9/14 20:54:13	211秒	微信	N/A	B女	17	B否	B否	C高三	B农村	A 0~10	G明显符合	F 符合	F 符合	G明显符合	G明显符合	G明显符合	G明显符合	G明显符合	G明显符合
164	2024/9/14 20:55:06	369秒	微信	N/A	B女	17	B否	B否	C高三	A城市	B 10~20	D 介于中间	D 介于中间	D 介于中间	E有些符合	D 介于中间	E有些符合	D 介于中间	D 介于中间	E有些符合
165	2024/9/14 20:56:39	131秒	微信	N/A	B女	17	B否	B否	C高三	B农村	A 0~10	D 介于中间	D 介于中间	D 介于中间	D 介于中间	D 介于中间	D 介于中间	D 介于中间	D 介于中间	D 介于中间
166	2024/9/14 20:57:28	334秒	微信	N/A	B女	17	B否	B否	C高三	B农村	A 0~10	D 介于中间	C 有些不符合	C 有些不符合	C 有些不符合	D 介于中间	D 介于中间	D 介于中间	C 有些不符合	D 介于中间
167	2024/9/14 20:57:48	435秒	微信	N/A	B女	18	B否	B否	C高三	B农村	A 0~10	B不符合	B不符合	B不符合	B不符合	B不符合	B不符合	B不符合	B不符合	B不符合
168	2024/9/14 20:58:35	330秒	微信	N/A	A男	15	B否	A是	A高一	A城市	A 0~10	D 介于中间	D 介于中间	D 介于中间	D 介于中间	D 介于中间	E有些符合	E有些符合	D 介于中间	E有些符合
169	2024/9/14 20:59:55	508秒	微信	N/A	B女	17	B否	B否	C高三	B农村	A 0~10	D 介于中间	D 介于中间	C 有些不符合	D 介于中间	E有些符合	E有些符合	D 介于中间	D 介于中间	E有些符合
170	2024/9/14 21:00:29	574秒	微信	N/A	A男	17	B否	B否	C高三	B农村	A 0~10	D 介于中间	C 有些不符合	B不符合	D 介于中间	D 介于中间	C 有些不符合	D 介于中间	C 有些不符合	D 介于中间
171	2024/9/14 21:01:09	452秒	微信	N/A	B女	17	B否	B否	C高三	B农村	A 0~10	E有些符合	B不符合	E有些符合	E有些符合	D 介于中间	E有些符合	D 介于中间	C 有些不符合	E有些符合
172	2024/9/14 21:01:36	568秒	微信	N/A	B女	17	B否	B否	C高三	B农村	A 0~10	D 介于中间	D 介于中间	E有些符合	C 有些不符合	D 介于中间	C 有些不符合	D 介于中间	D 介于中间	C 有些不符合
173	2024/9/14 21:03:05	261秒	微信	N/A	B女	17	B否	B否	C高三	A城市	A 0~10	D 介于中间	D 介于中间	D 介于中间	D 介于中间	D 介于中间	D 介于中间	D 介于中间	D 介于中间	D 介于中间
174	2024/9/14 21:04:59	388秒	微信	N/A	A男	18	B否	B否	C高三	C乡镇	A 0~10	D 介于中间	D 介于中间	D 介于中间	D 介于中间	D 介于中间	D 介于中间	D 介于中间	D 介于中间	D 介于中间
175	2024/9/14 21:05:13	122秒	微信	N/A	B女	15	B否	B否	A高一	B农村	A 0~10	A明显不符合	B不符合	A明显不符合	A明显不符合	A明显不符合	A明显不符合	A明显不符合	A明显不符合	B不符合
176	2024/9/14 21:07:03	104秒	微信	N/A	A男	18	B否	B否	C高三	C乡镇	A 0~10	D 介于中间	D 介于中间	D 介于中间	D 介于中间	D 介于中间	D 介于中间	D 介于中间	D 介于中间	D 介于中间
177	2024/9/14 21:07:11	712秒	微信	N/A	A男	15	B否	B否	A高一	B农村	A 0~10	A明显不符合	A明显不符合	A明显不符合	A明显不符合	A明显不符合	A明显不符合	A明显不符合	A明显不符合	A明显不符合
178	2024/9/14 21:08:18	393秒	微信	N/A	B女	17	B否	B否	C高三	B农村	A 0~10	D 介于中间	G明显符合	G明显符合	G明显符合	G明显符合	G明显符合	G明显符合	G明显符合	G明显符合
179	2024/9/14 21:09:51	410秒	微信	N/A	A男	19	B否	B否	C高三	B农村	B 10~20	D 介于中间	E有些符合	D 介于中间	C 有些不符合	E有些符合	E有些符合	D 介于中间	D 介于中间	E有些符合
180	2024/9/14 21:10:48	179秒	微信	N/A	A男	17	B否	B否	C高三	B农村	A 0~10	D 介于中间	D 介于中间	D 介于中间	D 介于中间	D 介于中间	D 介于中间	D 介于中间	D 介于中间	D 介于中间
181	2024/9/14 21:10:57	383秒	微信	N/A	B女	17	A是	B否	C高三	C乡镇	A 0~10	F 符合	D 介于中间	D 介于中间	E有些符合	E有些符合	E有些符合	D 介于中间	E有些符合	E有些符合
182	2024/9/14 21:11:03	486秒	微信	N/A	B女	14	B否	B否	A高一	B农村	A 0~10	A明显不符合	A明显不符合	A明显不符合	A明显不符合	A明显不符合	A明显不符合	A明显不符合	A明显不符合	A明显不符合
183	2024/9/14 21:12:40	280秒	微信	N/A	A男	17	A是	B否	C高三	B农村	A 0~10	D 介于中间	G明显符合	D 介于中间	D 介于中间	F 符合	D 介于中间	D 介于中间	D 介于中间	F 符合
184	2024/9/14 21:13:05	92秒	微信	N/A	A男	17	B否	B否	C高三	B农村	A 0~10	D 介于中间	D 介于中间	D 介于中间	D 介于中间	D 介于中间	D 介于中间	D 介于中间	D 介于中间	D 介于中间
185	2024/9/14 21:14:20	675秒	微信	N/A	A男	17	B否	B否	C高三	B农村	A 0~10	F 符合	E有些符合	E有些符合	F 符合	E有些符合	F 符合	F 符合	F 符合	F 符合
186	2024/9/14 21:14:32	468秒	微信	N/A	A男	17	B否	B否	C高三	B农村	A 0~10	D 介于中间	E有些符合	F 符合	F 符合	D 介于中间	F 符合	F 符合	F 符合	F 符合
187	2024/9/14 21:14:50	832秒	微信	N/A	A男	16	B否	B否	A高一	B农村	A 0~10	D 介于中间	E有些符合	D 介于中间	E有些符合	E有些符合	F 符合	D 介于中间	D 介于中间	D 介于中间
188	2024/9/14 21:15:27	366秒	微信	N/A	A男	17	A是	B否	C高三	B农村	A 0~10	D 介于中间	E有些符合	E有些符合	E有些符合	E有些符合	F 符合	F 符合	E有些符合	F 符合
189	2024/9/14 21:16:51	408秒	微信	N/A	B女	17	B否	B否	C高三	B农村	A 0~10	D 介于中间	C 有些不符合	C 有些不符合	E有些符合	D 介于中间	E有些符合	E有些符合	C 有些不符合	E有些符合
190	2024/9/14 21:18:14	488秒	微信	N/A	B女	15	B否	B否	A高一	C乡镇	A 0~10	F 符合	F 符合	F 符合	F 符合	F 符合	F 符合	F 符合	E有些符合	E有些符合
191	2024/9/14 21:18:33	244秒	微信	N/A	A男	18	B否	B否	C高三	C乡镇	B 10~20	D 介于中间	E有些符合	C 有些不符合	D 介于中间	D 介于中间	D 介于中间	D 介于中间	D 介于中间	D 介于中间
192	2024/9/14 21:19:38	438秒	微信	N/A	A男	15	B否	B否	A高一	B农村	A 0~10	A明显不符合	A明显不符合	A明显不符合	A明显不符合	A明显不符合	A明显不符合	A明显不符合	A明显不符合	A明显不符合
193	2024/9/14 21:19:53	301秒	微信	N/A	A男	17	B否	B否	C高三	B农村	A 0~10	F 符合	D 介于中间	F 符合	F 符合	F 符合	E有些符合	F 符合	F 符合	F 符合
194	2024/9/14 21:23:16	176秒	微信	N/A	A男	17	B否	B否	C高三	B农村	A 0~10	D 介于中间	F 符合	E有些符合	E有些符合	E有些符合	D 介于中间	F 符合	F 符合	E有些符合
195	2024/9/14 21:23:41	223秒	微信	N/A	B女	17	B否	B否	C高三	B农村	A 0~10	G明显符合	G明显符合	G明显符合	G明显符合	G明显符合	G明显符合	G明显符合	F 符合	G明显符合
196	2024/9/14 21:25:10	390秒	微信	N/A	A男	16	A是	A是	A高一	B农村	A 0~10	G明显符合	G明显符合	C 有些不符合	G明显符合	F 符合	F 符合	F 符合	F 符合	F 符合
197	2024/9/14 21:25:57	399秒	微信	N/A	B女	17	B否	B否	C高三	B农村	A 0~10	E有些符合	D 介于中间	D 介于中间	D 介于中间	E有些符合	D 介于中间	E有些符合	D 介于中间	E有些符合
198	2024/9/14 21:26:23	279秒	微信	N/A	B女	17	B否	B否	C高三	B农村	A 0~10	G明显符合	D 介于中间	G明显符合	G明显符合	F 符合	G明显符合	F 符合	F 符合	G明显符合
199	2024/9/14 21:26:54	180秒	微信	N/A	A男	17	B否	B否	C高三	B农村	A 0~10	E有些符合	E有些符合	F 符合	F 符合	E有些符合	E有些符合	D 介于中间	E有些符合	F 符合
200	2024/9/14 21:28:56	1071秒	微信	N/A	B女	17	B否	B否	C高三	C乡镇	A 0~10	G明显符合	F 符合	G明显符合	G明显符合	G明显符合	E有些符合	E有些符合	E有些符合	G明显符合
201	2024/9/14 21:31:34	446秒	微信	N/A	B女	17	B否	B否	C高三	C乡镇	A 0~10	F 符合	E有些符合	F 符合	F 符合	F 符合	F 符合	F 符合	D 介于中间	G明显符合
202	2024/9/14 21:31:48	139秒	微信	N/A	B女	17	B否	B否	C高三	C乡镇	A 0~10	G明显符合	G明显符合	G明显符合	G明显符合	G明显符合	G明显符合	G明显符合	G明显符合	G明显符合
203	2024/9/14 21:31:59	584秒	微信	N/A	B女	17	B否	B否	C高三	B农村	A 0~10	E有些符合	F 符合	C 有些不符合	F 符合	D 介于中间	D 介于中间	E有些符合	E有些符合	F 符合
204	2024/9/14 21:34:13	1725秒	微信	N/A	B女	17	B否	B否	C高三	B农村	A 0~10	G明显符合	F 符合	G明显符合	F 符合	F 符合	F 符合	F 符合	F 符合	F 符合
205	2024/9/14 21:34:33	205秒	微信	N/A	A男	17	B否	B否	C高三	B农村	A 0~10	D 介于中间	D 介于中间	D 介于中间	D 介于中间	D 介于中间	D 介于中间	D 介于中间	D 介于中间	D 介于中间
206	2024/9/14 21:38:19	784秒	微信	N/A	B女	15	B否	B否	A高一	B农村	A 0~10	D 介于中间	D 介于中间	C 有些不符合	C 有些不符合	C 有些不符合	C 有些不符合	D 介于中间	C 有些不符合	C 有些不符合
207	2024/9/14 21:38:38	301秒	微信	N/A	B女	17	B否	B否	C高三	A城市	A 0~10	E有些符合	E有些符合	D 介于中间	F 符合	F 符合	E有些符合	F 符合	D 介于中间	E有些符合
208	2024/9/14 21:39:03	702秒	微信	N/A	B女	18	B否	B否	C高三	B农村	A 0~10	E有些符合	E有些符合	C 有些不符合	D 介于中间	E有些符合	E有些符合	F 符合	F 符合	F 符合
209	2024/9/14 21:39:31	467秒	微信	N/A	B女	15	A是	B否	A高一	B农村	A 0~10	E有些符合	F 符合	E有些符合	F 符合	F 符合	F 符合	G明显符合	F 符合	G明显符合
210	2024/9/14 21:40:33	392秒	微信	N/A	B女	17	B否	B否	B高二	B农村	A 0~10	G明显符合	G明显符合	G明显符合	G明显符合	G明显符合	G明显符合	G明显符合	F 符合	G明显符合
211	2024/9/14 21:44:14	440秒	微信	N/A	B女	16	A是	B否	A高一	C乡镇	A 0~10	E有些符合	D 介于中间	C 有些不符合	C 有些不符合	E有些符合	D 介于中间	F 符合	D 介于中间	F 符合
212	2024/9/14 21:44:18	514秒	微信	N/A	A男	14	A是	B否	A高一	C乡镇	B 10~20	E有些符合	C 有些不符合	E有些符合	E有些符合	E有些符合	F 符合	E有些符合	C 有些不符合	E有些符合
213	2024/9/14 21:46:19	527秒	微信	N/A	B女	17	B否	B否	C高三	B农村	A 0~10	E有些符合	D 介于中间	B不符合	D 介于中间	D 介于中间	C 有些不符合	E有些符合	D 介于中间	E有些符合
214	2024/9/14 21:46:21	734秒	微信	N/A	B女	17	B否	B否	C高三	C乡镇	A 0~10	F 符合	E有些符合	E有些符合	E有些符合	E有些符合	F 符合	E有些符合	F 符合	F 符合
215	2024/9/14 21:49:03	1065秒	微信	N/A	A男	15	B否	B否	A高一	B农村	A 0~10	F 符合	F 符合	F 符合	D 介于中间	D 介于中间	E有些符合	D 介于中间	E有些符合	E有些符合
216	2024/9/14 21:55:14	1262秒	微信	N/A	B女	17	B否	B否	C高三	B农村	A 0~10	D 介于中间	B不符合	B不符合	C 有些不符合	D 介于中间	E有些符合	D 介于中间	C 有些不符合	D 介于中间
217	2024/9/14 21:56:23	457秒	微信	N/A	B女	16	B否	B否	A高一	B农村	A 0~10	F 符合	C 有些不符合	C 有些不符合	D 介于中间	D 介于中间	C 有些不符合	C 有些不符合	B不符合	B不符合
218	2024/9/14 21:58:14	414秒	微信	N/A	A男	17	B否	B否	C高三	B农村	A 0~10	F 符合	E有些符合	E有些符合	F 符合	G明显符合	G明显符合	G明显符合	E有些符合	G明显符合
219	2024/9/14 21:58:44	220秒	微信	N/A	B女	17	A是	B否	C高三	B农村	A 0~10	D 介于中间	D 介于中间	D 介于中间	D 介于中间	D 介于中间	D 介于中间	D 介于中间	D 介于中间	D 介于中间
220	2024/9/14 22:01:29	329秒	微信	N/A	B女	17	B否	B否	C高三	B农村	A 0~10	D 介于中间	D 介于中间	C 有些不符合	C 有些不符合	D 介于中间	E有些符合	D 介于中间	B不符合	D 介于中间
221	2024/9/14 22:02:23	239秒	微信	N/A	A男	17	B否	B否	C高三	B农村	A 0~10	E有些符合	D 介于中间	E有些符合	E有些符合	E有些符合	D 介于中间	D 介于中间	E有些符合	C 有些不符合
222	2024/9/14 22:07:07	782秒	微信	N/A	B女	16	B否	B否	A高一	B农村	A 0~10	E有些符合	E有些符合	E有些符合	E有些符合	E有些符合	E有些符合	D 介于中间	E有些符合	F 符合
223	2024/9/14 22:17:09	335秒	微信	N/A	B女	15	A是	B否	A高一	C乡镇	A 0~10	A明显不符合	A明显不符合	A明显不符合	A明显不符合	A明显不符合	C 有些不符合	A明显不符合	A明显不符合	C 有些不符合
224	2024/9/14 22:19:45	457秒	微信	N/A	A男	15	B否	B否	A高一	B农村	A 0~10	D 介于中间	E有些符合	E有些符合	F 符合	F 符合	F 符合	E有些符合	E有些符合	G明显符合
225	2024/9/14 22:22:49	274秒	微信	N/A	B女	18	B否	B否	C高三	B农村	A 0~10	B不符合	B不符合	B不符合	B不符合	B不符合	B不符合	C 有些不符合	D 介于中间	A明显不符合
226	2024/9/14 22:23:15	414秒	微信	N/A	B女	17	B否	B否	C高三	C乡镇	C 20~30	E有些符合	D 介于中间	E有些符合	E有些符合	E有些符合	E有些符合	E有些符合	D 介于中间	D 介于中间
227	2024/9/14 22:25:59	701秒	微信	N/A	A男	17	B否	B否	C高三	A城市	A 0~10	F 符合	E有些符合	E有些符合	F 符合	F 符合	E有些符合	F 符合	F 符合	F 符合
228	2024/9/14 22:27:29	491秒	微信	N/A	B女	17	B否	B否	C高三	B农村	A 0~10	G明显符合	G明显符合	G明显符合	G明显符合	G明显符合	E有些符合	G明显符合	G明显符合	G明显符合
229	2024/9/14 22:32:38	241秒	微信	N/A	B女	17	B否	B否	C高三	B农村	A 0~10	G明显符合	G明显符合	G明显符合	G明显符合	G明显符合	E有些符合	G明显符合	G明显符合	G明显符合
230	2024/9/14 22:58:19	550秒	微信	N/A	B女	16	B否	B否	B高二	A城市	A 0~10	E有些符合	B不符合	C 有些不符合	C 有些不符合	C 有些不符合	D 介于中间	C 有些不符合	C 有些不符合	D 介于中间
231	2024/9/14 23:08:00	252秒	微信	N/A	B女	17	B否	B否	C高三	B农村	B 10~20	E有些符合	E有些符合	E有些符合	E有些符合	E有些符合	E有些符合	E有些符合	E有些符合	E有些符合
232	2024/9/14 23:13:21	757秒	微信	N/A	B女	16	B否	B否	A高一	B农村	A 0~10	F 符合	F 符合	E有些符合	F 符合	F 符合	F 符合	G明显符合	G明显符合	F 符合
233	2024/9/14 23:19:38	436秒	微信	N/A	B女	18	B否	B否	C高三	B农村	A 0~10	E有些符合	E有些符合	D 介于中间	E有些符合	E有些符合	E有些符合	E有些符合	D 介于中间	E有些符合
234	2024/9/14 23:29:33	475秒	微信	N/A	B女	16	B否	B否	A高一	C乡镇	C 20~30	D 介于中间	A明显不符合	A明显不符合	A明显不符合	A明显不符合	A明显不符合	A明显不符合	A明显不符合	A明显不符合
235	2024/9/14 23:49:10	339秒	微信	N/A	B女	15	B否	B否	A高一	A城市	C 20~30	D 介于中间	A明显不符合	C 有些不符合	A明显不符合	D 介于中间	D 介于中间	C 有些不符合	D 介于中间	E有些符合
236	2024/9/15 0:18:26	898秒	微信	N/A	B女	17	B否	B否	C高三	C乡镇	A 0~10	D 介于中间	F 符合	D 介于中间	F 符合	F 符合	F 符合	E有些符合	D 介于中间	D 介于中间
237	2024/9/15 1:16:27	258秒	微信	N/A	A男	17	B否	B否	C高三	A城市	B 10~20	E有些符合	F 符合	E有些符合	E有些符合	E有些符合	E有些符合	E有些符合	E有些符合	E有些符合
238	2024/9/15 1:27:03	165秒	微信	N/A	A男	17	A是	B否	C高三	C乡镇	B 10~20	D 介于中间	D 介于中间	D 介于中间	D 介于中间	D 介于中间	D 介于中间	D 介于中间	D 介于中间	D 介于中间
239	2024/9/15 1:32:11	2196秒	微信	N/A	B女	16	B否	B否	A高一	B农村	A 0~10	E有些符合	F 符合	E有些符合	D 介于中间	E有些符合	E有些符合	E有些符合	E有些符合	E有些符合
240	2024/9/15 2:03:00	519秒	微信	N/A	B女	17	B否	B否	C高三	B农村	A 0~10	G明显符合	G明显符合	G明显符合	G明显符合	G明显符合	G明显符合	G明显符合	G明显符合	G明显符合
241	2024/9/15 6:53:56	511秒	微信	N/A	B女	15	A是	B否	A高一	B农村	A 0~10	E有些符合	E有些符合	F 符合	E有些符合	D 介于中间	E有些符合	D 介于中间	B不符合	D 介于中间
242	2024/9/15 7:20:29	939秒	微信	N/A	B女	17	B否	B否	C高三	B农村	A 0~10	A明显不符合	A明显不符合	B不符合	B不符合	A明显不符合	A明显不符合	B不符合	B不符合	A明显不符合
243	2024/9/15 7:29:16	260秒	微信	N/A	A男	17	A是	B否	C高三	B农村	A 0~10	D 介于中间	E有些符合	E有些符合	E有些符合	F 符合	F 符合	F 符合	E有些符合	G明显符合
244	2024/9/15 7:40:06	369秒	微信	N/A	B女	15	B否	B否	A高一	B农村	B 10~20	D 介于中间	G明显符合	G明显符合	G明显符合	G明显符合	F 符合	F 符合	E有些符合	G明显符合
245	2024/9/15 7:46:15	408秒	微信	N/A	B女	17	B否	B否	C高三	B农村	A 0~10	D 介于中间	D 介于中间	D 介于中间	D 介于中间	D 介于中间	D 介于中间	D 介于中间	D 介于中间	D 介于中间
246	2024/9/15 7:49:22	157秒	微信	N/A	A男	17	B否	B否	C高三	B农村	A 0~10	D 介于中间	D 介于中间	D 介于中间	E有些符合	E有些符合	D 介于中间	E有些符合	E有些符合	D 介于中间
247	2024/9/15 7:51:48	487秒	微信	N/A	A男	15	B否	B否	A高一	B农村	B 10~20	E有些符合	A明显不符合	A明显不符合	D 介于中间	D 介于中间	E有些符合	F 符合	F 符合	G明显符合
248	2024/9/15 7:52:14	141秒	微信	N/A	A男	17	B否	B否	C高三	B农村	A 0~10	C 有些不符合	D 介于中间	C 有些不符合	E有些符合	E有些符合	C 有些不符合	C 有些不符合	D 介于中间	D 介于中间
249	2024/9/15 8:05:27	556秒	微信	N/A	A男	16	B否	B否	A高一	B农村	A 0~10	F 符合	G明显符合	F 符合	G明显符合	D 介于中间	D 介于中间	F 符合	D 介于中间	F 符合
250	2024/9/15 8:07:17	473秒	微信	N/A	A男	17	B否	B否	C高三	A城市	C 20~30	C 有些不符合	C 有些不符合	C 有些不符合	C 有些不符合	C 有些不符合	C 有些不符合	C 有些不符合	C 有些不符合	C 有些不符合
251	2024/9/15 8:11:31	178秒	微信	N/A	A男	17	B否	B否	C高三	A城市	C 20~30	C 有些不符合	C 有些不符合	C 有些不符合	C 有些不符合	B不符合	C 有些不符合	B不符合	C 有些不符合	C 有些不符合
252	2024/9/15 8:16:22	852秒	微信	N/A	B女	15	B否	B否	A高一	B农村	A 0~10	D 介于中间	G明显符合	D 介于中间	G明显符合	E有些符合	D 介于中间	D 介于中间	D 介于中间	D 介于中间
253	2024/9/15 8:17:52	339秒	微信	N/A	B女	15	B否	B否	A高一	B农村	A 0~10	D 介于中间	B不符合	D 介于中间	E有些符合	E有些符合	D 介于中间	E有些符合	B不符合	D 介于中间
254	2024/9/15 8:19:56	540秒	微信	N/A	A男	15	B否	B否	A高一	B农村	A 0~10	C 有些不符合	B不符合	E有些符合	B不符合	D 介于中间	B不符合	B不符合	B不符合	D 介于中间
255	2024/9/15 8:29:11	271秒	微信	N/A	B女	17	B否	B否	C高三	B农村	A 0~10	F 符合	F 符合	D 介于中间	F 符合	E有些符合	E有些符合	F 符合	F 符合	D 介于中间
256	2024/9/15 8:31:37	419秒	微信	N/A	A男	15	B否	B否	A高一	B农村	A 0~10	D 介于中间	E有些符合	B不符合	E有些符合	E有些符合	C 有些不符合	C 有些不符合	C 有些不符合	C 有些不符合
257	2024/9/15 8:34:33	159秒	微信	N/A	A男	17	A是	B否	C高三	B农村	A 0~10	D 介于中间	C 有些不符合	F 符合	C 有些不符合	B不符合	A明显不符合	B不符合	B不符合	C 有些不符合
258	2024/9/15 8:35:57	195秒	微信	N/A	B女	17	B否	B否	C高三	C乡镇	A 0~10	D 介于中间	D 介于中间	D 介于中间	D 介于中间	D 介于中间	D 介于中间	D 介于中间	D 介于中间	D 介于中间
259	2024/9/15 8:39:21	122秒	微信	N/A	A男	17	A是	B否	C高三	B农村	A 0~10	E有些符合	D 介于中间	B不符合	B不符合	B不符合	C 有些不符合	C 有些不符合	E有些符合	G明显符合
260	2024/9/15 8:48:02	322秒	微信	N/A	A男	15	A是	B否	A高一	B农村	B 10~20	B不符合	C 有些不符合	D 介于中间	B不符合	F 符合	E有些符合	E有些符合	E有些符合	E有些符合
261	2024/9/15 8:49:57	641秒	微信	N/A	A男	16	B否	B否	A高一	B农村	A 0~10	D 介于中间	C 有些不符合	C 有些不符合	D 介于中间	D 介于中间	C 有些不符合	E有些符合	D 介于中间	D 介于中间
262	2024/9/15 8:59:53	200秒	微信	N/A	A男	16	B否	B否	B高二	B农村	A 0~10	D 介于中间	E有些符合	E有些符合	E有些符合	E有些符合	E有些符合	E有些符合	E有些符合	E有些符合
263	2024/9/15 9:05:30	453秒	微信	N/A	B女	17	B否	B否	C高三	B农村	A 0~10	D 介于中间	F 符合	E有些符合	F 符合	F 符合	G明显符合	G明显符合	G明显符合	G明显符合
264	2024/9/15 9:05:50	708秒	微信	N/A	B女	17	B否	B否	C高三	B农村	A 0~10	D 介于中间	C 有些不符合	B不符合	C 有些不符合	C 有些不符合	F 符合	D 介于中间	D 介于中间	F 符合
265	2024/9/15 9:13:25	1039秒	微信	N/A	B女	15	B否	B否	A高一	C乡镇	A 0~10	E有些符合	E有些符合	D 介于中间	D 介于中间	C 有些不符合	C 有些不符合	D 介于中间	B不符合	D 介于中间
266	2024/9/15 9:52:54	210秒	微信	N/A	A男	17	B否	B否	C高三	A城市	A 0~10	F 符合	E有些符合	G明显符合	E有些符合	E有些符合	E有些符合	F 符合	D 介于中间	G明显符合
267	2024/9/15 10:05:32	422秒	微信	N/A	A男	17	B否	B否	C高三	B农村	A 0~10	D 介于中间	C 有些不符合	C 有些不符合	C 有些不符合	D 介于中间	E有些符合	D 介于中间	D 介于中间	E有些符合
268	2024/9/15 10:12:46	1571秒	微信	N/A	B女	17	B否	B否	C高三	C乡镇	A 0~10	D 介于中间	D 介于中间	D 介于中间	C 有些不符合	E有些符合	E有些符合	D 介于中间	D 介于中间	C 有些不符合
269	2024/9/15 10:21:42	420秒	微信	N/A	B女	16	B否	B否	A高一	C乡镇	A 0~10	D 介于中间	C 有些不符合	C 有些不符合	D 介于中间	D 介于中间	D 介于中间	E有些符合	C 有些不符合	C 有些不符合
270	2024/9/15 10:22:43	328秒	微信	N/A	B女	16	B否	A是	B高二	B农村	A 0~10	D 介于中间	D 介于中间	E有些符合	D 介于中间	D 介于中间	D 介于中间	D 介于中间	D 介于中间	D 介于中间
271	2024/9/15 10:22:58	193秒	微信	N/A	B女	17	B否	B否	B高二	B农村	A 0~10	C 有些不符合	C 有些不符合	D 介于中间	D 介于中间	D 介于中间	D 介于中间	D 介于中间	C 有些不符合	D 介于中间
272	2024/9/15 10:24:10	133秒	微信	N/A	A男	17	B否	B否	C高三	A城市	B 10~20	E有些符合	D 介于中间	D 介于中间	D 介于中间	D 介于中间	D 介于中间	D 介于中间	D 介于中间	D 介于中间
273	2024/9/15 10:24:29	280秒	微信	N/A	A男	16	B否	B否	B高二	A城市	B 10~20	F 符合	F 符合	F 符合	F 符合	F 符合	F 符合	F 符合	F 符合	F 符合
274	2024/9/15 10:24:38	252秒	微信	N/A	B女	16	B否	B否	B高二	B农村	B 10~20	E有些符合	E有些符合	D 介于中间	D 介于中间	F 符合	F 符合	F 符合	D 介于中间	E有些符合
275	2024/9/15 10:24:41	294秒	微信	N/A	B女	16	B否	B否	B高二	A城市	A 0~10	E有些符合	B不符合	B不符合	B不符合	B不符合	B不符合	D 介于中间	B不符合	B不符合
276	2024/9/15 10:24:47	281秒	微信	N/A	B女	17	B否	B否	B高二	A城市	B 10~20	G明显符合	G明显符合	F 符合	G明显符合	G明显符合	G明显符合	G明显符合	G明显符合	G明显符合
277	2024/9/15 10:25:15	376秒	微信	N/A	A男	17	B否	B否	C高三	B农村	A 0~10	E有些符合	G明显符合	D 介于中间	E有些符合	G明显符合	G明显符合	G明显符合	E有些符合	G明显符合
278	2024/9/15 10:25:25	249秒	微信	N/A	A男	16	A是	B否	B高二	A城市	B 10~20	F 符合	F 符合	G明显符合	G明显符合	G明显符合	G明显符合	G明显符合	G明显符合	G明显符合
279	2024/9/15 10:26:00	476秒	微信	N/A	B女	16	B否	B否	B高二	B农村	A 0~10	D 介于中间	D 介于中间	C 有些不符合	D 介于中间	D 介于中间	C 有些不符合	D 介于中间	D 介于中间	C 有些不符合
280	2024/9/15 10:26:56	580秒	微信	N/A	A男	17	B否	B否	B高二	B农村	A 0~10	D 介于中间	B不符合	C 有些不符合	D 介于中间	B不符合	B不符合	C 有些不符合	B不符合	B不符合
281	2024/9/15 10:27:17	374秒	微信	N/A	B女	16	B否	B否	B高二	C乡镇	B 10~20	E有些符合	D 介于中间	E有些符合	D 介于中间	E有些符合	E有些符合	E有些符合	D 介于中间	D 介于中间
282	2024/9/15 10:27:36	234秒	微信	N/A	B女	16	B否	B否	B高二	B农村	A 0~10	G明显符合	G明显符合	G明显符合	G明显符合	G明显符合	F 符合	G明显符合	G明显符合	G明显符合
283	2024/9/15 10:28:04	267秒	微信	N/A	A男	18	B否	B否	C高三	A城市	A 0~10	G明显符合	G明显符合	D 介于中间	G明显符合	G明显符合	G明显符合	G明显符合	G明显符合	G明显符合
284	2024/9/15 10:28:05	391秒	微信	N/A	B女	16	B否	A是	B高二	A城市	A 0~10	F 符合	F 符合	F 符合	F 符合	F 符合	D 介于中间	D 介于中间	D 介于中间	D 介于中间
285	2024/9/15 10:28:13	267秒	微信	N/A	B女	17	B否	B否	B高二	C乡镇	A 0~10	E有些符合	E有些符合	E有些符合	E有些符合	E有些符合	E有些符合	E有些符合	E有些符合	E有些符合
286	2024/9/15 10:28:36	400秒	微信	N/A	B女	17	B否	B否	B高二	C乡镇	B 10~20	C 有些不符合	C 有些不符合	C 有些不符合	C 有些不符合	C 有些不符合	C 有些不符合	C 有些不符合	C 有些不符合	C 有些不符合
287	2024/9/15 10:29:34	242秒	微信	N/A	B女	16	B否	B否	B高二	B农村	B 10~20	D 介于中间	E有些符合	C 有些不符合	E有些符合	E有些符合	E有些符合	E有些符合	E有些符合	F 符合
288	2024/9/15 10:29:57	297秒	微信	N/A	B女	16	B否	B否	B高二	C乡镇	B 10~20	D 介于中间	E有些符合	E有些符合	E有些符合	E有些符合	E有些符合	E有些符合	E有些符合	F 符合
289	2024/9/15 10:31:07	516秒	微信	N/A	B女	16	B否	B否	B高二	B农村	A 0~10	E有些符合	E有些符合	C 有些不符合	C 有些不符合	C 有些不符合	C 有些不符合	C 有些不符合	C 有些不符合	C 有些不符合
290	2024/9/15 10:31:28	470秒	微信	N/A	A男	17	B否	B否	C高三	B农村	A 0~10	E有些符合	F 符合	D 介于中间	F 符合	F 符合	E有些符合	F 符合	E有些符合	F 符合
291	2024/9/15 10:32:52	222秒	微信	N/A	B女	17	B否	B否	B高二	A城市	A 0~10	E有些符合	C 有些不符合	E有些符合	E有些符合	C 有些不符合	E有些符合	E有些符合	E有些符合	E有些符合
292	2024/9/15 10:33:30	245秒	微信	N/A	B女	17	B否	B否	B高二	C乡镇	A 0~10	G明显符合	F 符合	G明显符合	F 符合	F 符合	F 符合	F 符合	E有些符合	G明显符合
293	2024/9/15 10:36:11	366秒	微信	N/A	B女	17	B否	B否	B高二	B农村	A 0~10	E有些符合	B不符合	E有些符合	E有些符合	E有些符合	E有些符合	E有些符合	D 介于中间	F 符合
294	2024/9/15 10:38:20	367秒	微信	N/A	B女	16	B否	B否	B高二	B农村	B 10~20	E有些符合	F 符合	E有些符合	G明显符合	E有些符合	D 介于中间	F 符合	E有些符合	F 符合
295	2024/9/15 10:38:45	267秒	微信	N/A	A男	15	A是	B否	A高一	B农村	A 0~10	G明显符合	D 介于中间	C 有些不符合	F 符合	G明显符合	G明显符合	G明显符合	D 介于中间	E有些符合
296	2024/9/15 10:40:11	160秒	微信	N/A	A男	16	B否	B否	B高二	A城市	B 10~20	C 有些不符合	E有些符合	E有些符合	E有些符合	D 介于中间	D 介于中间	D 介于中间	D 介于中间	C 有些不符合
297	2024/9/15 10:40:52	543秒	微信	N/A	B女	16	B否	B否	B高二	A城市	A 0~10	E有些符合	D 介于中间	D 介于中间	E有些符合	E有些符合	E有些符合	E有些符合	D 介于中间	E有些符合
298	2024/9/15 10:41:39	335秒	微信	N/A	A男	18	B否	B否	C高三	A城市	A 0~10	C 有些不符合	D 介于中间	E有些符合	E有些符合	E有些符合	C 有些不符合	E有些符合	C 有些不符合	E有些符合
299	2024/9/15 10:41:54	950秒	手机提交	直接访问	B女	16	A是	B否	B高二	A城市	B 10~20	F 符合	B不符合	D 介于中间	C 有些不符合	D 介于中间	F 符合	E有些符合	D 介于中间	E有些符合
300	2024/9/15 10:44:01	306秒	微信	N/A	B女	16	A是	A是	A高一	B农村	A 0~10	A明显不符合	A明显不符合	A明显不符合	A明显不符合	B不符合	D 介于中间	D 介于中间	C 有些不符合	D 介于中间
301	2024/9/15 10:44:09	323秒	微信	N/A	A男	17	B否	B否	B高二	A城市	B 10~20	F 符合	E有些符合	E有些符合	E有些符合	D 介于中间	F 符合	E有些符合	E有些符合	D 介于中间
302	2024/9/15 10:44:46	256秒	微信	N/A	B女	16	B否	B否	B高二	A城市	A 0~10	G明显符合	G明显符合	D 介于中间	F 符合	F 符合	E有些符合	F 符合	F 符合	F 符合
303	2024/9/15 10:44:50	1142秒	微信	N/A	A男	17	B否	B否	C高三	B农村	A 0~10	F 符合	C 有些不符合	C 有些不符合	D 介于中间	E有些符合	F 符合	E有些符合	A明显不符合	E有些符合
304	2024/9/15 10:44:59	517秒	微信	N/A	B女	17	B否	B否	B高二	C乡镇	A 0~10	F 符合	E有些符合	C 有些不符合	E有些符合	F 符合	E有些符合	F 符合	B不符合	F 符合
305	2024/9/15 10:46:00	260秒	微信	N/A	B女	16	B否	B否	B高二	C乡镇	A 0~10	D 介于中间	D 介于中间	C 有些不符合	E有些符合	E有些符合	D 介于中间	E有些符合	D 介于中间	E有些符合
306	2024/9/15 10:47:06	299秒	微信	N/A	A男	17	B否	B否	C高三	B农村	A 0~10	F 符合	F 符合	F 符合	F 符合	F 符合	F 符合	F 符合	F 符合	F 符合
307	2024/9/15 10:47:06	287秒	微信	N/A	B女	17	B否	B否	C高三	B农村	A 0~10	D 介于中间	E有些符合	E有些符合	E有些符合	D 介于中间	E有些符合	E有些符合	D 介于中间	D 介于中间
308	2024/9/15 10:48:26	194秒	微信	N/A	A男	16	B否	B否	B高二	B农村	A 0~10	E有些符合	E有些符合	E有些符合	E有些符合	E有些符合	E有些符合	E有些符合	E有些符合	E有些符合
309	2024/9/15 10:49:37	270秒	微信	N/A	A男	16	B否	B否	B高二	B农村	A 0~10	G明显符合	G明显符合	F 符合	F 符合	F 符合	F 符合	G明显符合	E有些符合	F 符合
310	2024/9/15 10:50:18	335秒	微信	N/A	B女	16	B否	B否	B高二	B农村	A 0~10	F 符合	E有些符合	E有些符合	E有些符合	F 符合	F 符合	E有些符合	E有些符合	F 符合
311	2024/9/15 10:50:54	556秒	微信	N/A	B女	16	B否	B否	B高二	B农村	A 0~10	F 符合	E有些符合	G明显符合	G明显符合	G明显符合	D 介于中间	D 介于中间	D 介于中间	G明显符合
312	2024/9/15 10:51:16	372秒	微信	N/A	B女	16	B否	B否	B高二	B农村	A 0~10	D 介于中间	D 介于中间	D 介于中间	E有些符合	D 介于中间	D 介于中间	D 介于中间	D 介于中间	D 介于中间
313	2024/9/15 10:53:24	518秒	微信	N/A	B女	16	A是	B否	B高二	B农村	A 0~10	F 符合	E有些符合	D 介于中间	E有些符合	F 符合	F 符合	F 符合	D 介于中间	F 符合
314	2024/9/15 10:53:43	255秒	微信	N/A	B女	16	B否	B否	B高二	C乡镇	A 0~10	D 介于中间	D 介于中间	D 介于中间	F 符合	E有些符合	D 介于中间	D 介于中间	D 介于中间	D 介于中间
315	2024/9/15 10:54:15	478秒	微信	N/A	B女	15	A是	A是	A高一	B农村	A 0~10	G明显符合	G明显符合	G明显符合	G明显符合	G明显符合	G明显符合	G明显符合	G明显符合	E有些符合
316	2024/9/15 10:54:35	198秒	微信	N/A	B女	16	B否	B否	B高二	B农村	A 0~10	E有些符合	E有些符合	E有些符合	E有些符合	E有些符合	E有些符合	E有些符合	E有些符合	E有些符合
317	2024/9/15 10:55:18	424秒	微信	N/A	B女	17	B否	B否	B高二	A城市	A 0~10	B不符合	D 介于中间	E有些符合	E有些符合	D 介于中间	E有些符合	D 介于中间	E有些符合	D 介于中间
318	2024/9/15 10:55:51	527秒	微信	N/A	B女	16	B否	B否	B高二	B农村	B 10~20	E有些符合	D 介于中间	E有些符合	E有些符合	E有些符合	E有些符合	E有些符合	E有些符合	F 符合
319	2024/9/15 10:57:59	514秒	微信	N/A	B女	15	B否	B否	A高一	C乡镇	B 10~20	D 介于中间	D 介于中间	E有些符合	F 符合	F 符合	F 符合	F 符合	E有些符合	E有些符合
320	2024/9/15 10:59:25	845秒	微信	N/A	B女	16	B否	B否	B高二	B农村	A 0~10	E有些符合	E有些符合	E有些符合	E有些符合	D 介于中间	D 介于中间	D 介于中间	D 介于中间	D 介于中间
321	2024/9/15 10:59:40	186秒	微信	N/A	A男	16	A是	B否	B高二	A城市	A 0~10	D 介于中间	F 符合	D 介于中间	D 介于中间	D 介于中间	D 介于中间	D 介于中间	D 介于中间	D 介于中间
322	2024/9/15 11:01:39	655秒	微信	N/A	B女	16	B否	B否	B高二	A城市	A 0~10	E有些符合	D 介于中间	F 符合	E有些符合	E有些符合	D 介于中间	F 符合	D 介于中间	G明显符合
323	2024/9/15 11:03:14	230秒	微信	N/A	B女	16	B否	B否	B高二	B农村	A 0~10	D 介于中间	D 介于中间	D 介于中间	F 符合	F 符合	F 符合	F 符合	E有些符合	E有些符合
324	2024/9/15 11:06:31	1039秒	微信	N/A	B女	17	A是	B否	C高三	B农村	A 0~10	F 符合	E有些符合	F 符合	E有些符合	E有些符合	B不符合	E有些符合	E有些符合	E有些符合
325	2024/9/15 11:07:58	176秒	微信	N/A	A男	16	B否	B否	B高二	B农村	A 0~10	D 介于中间	E有些符合	D 介于中间	D 介于中间	D 介于中间	D 介于中间	D 介于中间	D 介于中间	D 介于中间
326	2024/9/15 11:08:39	396秒	微信	N/A	B女	16	B否	B否	B高二	B农村	B 10~20	E有些符合	C 有些不符合	D 介于中间	D 介于中间	E有些符合	D 介于中间	F 符合	D 介于中间	E有些符合
327	2024/9/15 11:09:04	464秒	微信	N/A	B女	16	B否	B否	B高二	B农村	A 0~10	F 符合	F 符合	G明显符合	F 符合	F 符合	F 符合	G明显符合	E有些符合	G明显符合
328	2024/9/15 11:10:24	579秒	微信	N/A	A男	16	B否	B否	B高二	B农村	A 0~10	F 符合	G明显符合	G明显符合	G明显符合	G明显符合	G明显符合	G明显符合	E有些符合	G明显符合
329	2024/9/15 11:12:21	277秒	微信	N/A	B女	16	B否	B否	B高二	B农村	A 0~10	F 符合	G明显符合	F 符合	F 符合	F 符合	E有些符合	F 符合	E有些符合	G明显符合
330	2024/9/15 11:14:08	466秒	微信	N/A	B女	16	B否	B否	B高二	B农村	A 0~10	G明显符合	G明显符合	G明显符合	G明显符合	G明显符合	G明显符合	G明显符合	G明显符合	G明显符合
331	2024/9/15 11:15:05	477秒	微信	N/A	B女	16	B否	B否	B高二	B农村	A 0~10	D 介于中间	C 有些不符合	D 介于中间	D 介于中间	D 介于中间	F 符合	D 介于中间	E有些符合	D 介于中间
332	2024/9/15 11:15:10	788秒	微信	N/A	B女	17	B否	B否	C高三	B农村	B 10~20	B不符合	B不符合	B不符合	B不符合	B不符合	B不符合	C 有些不符合	B不符合	C 有些不符合
333	2024/9/15 11:15:27	403秒	微信	N/A	B女	16	B否	B否	B高二	B农村	A 0~10	F 符合	E有些符合	F 符合	F 符合	F 符合	F 符合	F 符合	E有些符合	F 符合
334	2024/9/15 11:19:04	231秒	微信	N/A	A男	16	B否	B否	B高二	A城市	A 0~10	E有些符合	E有些符合	E有些符合	E有些符合	E有些符合	E有些符合	E有些符合	E有些符合	E有些符合
335	2024/9/15 11:21:47	444秒	微信	N/A	A男	16	A是	A是	B高二	B农村	A 0~10	D 介于中间	C 有些不符合	C 有些不符合	C 有些不符合	C 有些不符合	C 有些不符合	C 有些不符合	C 有些不符合	C 有些不符合
336	2024/9/15 11:22:09	1037秒	微信	N/A	B女	16	B否	B否	B高二	B农村	A 0~10	B不符合	F 符合	E有些符合	F 符合	F 符合	F 符合	F 符合	B不符合	B不符合
337	2024/9/15 11:23:07	598秒	微信	N/A	A男	17	B否	B否	B高二	C乡镇	A 0~10	E有些符合	E有些符合	F 符合	B不符合	F 符合	E有些符合	E有些符合	F 符合	F 符合
338	2024/9/15 11:24:40	489秒	微信	N/A	A男	19	B否	A是	C高三	B农村	B 10~20	F 符合	F 符合	F 符合	F 符合	F 符合	F 符合	F 符合	F 符合	F 符合
339	2024/9/15 11:26:05	486秒	微信	N/A	B女	17	B否	B否	B高二	C乡镇	A 0~10	F 符合	D 介于中间	E有些符合	E有些符合	F 符合	G明显符合	F 符合	D 介于中间	E有些符合
340	2024/9/15 11:28:15	601秒	微信	N/A	B女	17	B否	B否	B高二	B农村	B 10~20	F 符合	F 符合	E有些符合	G明显符合	G明显符合	G明显符合	F 符合	F 符合	F 符合
341	2024/9/15 11:29:12	787秒	微信	N/A	B女	15	A是	B否	A高一	B农村	A 0~10	G明显符合	G明显符合	G明显符合	F 符合	G明显符合	G明显符合	E有些符合	D 介于中间	G明显符合
342	2024/9/15 11:34:14	301秒	微信	N/A	A男	17	B否	B否	B高二	B农村	A 0~10	G明显符合	G明显符合	G明显符合	G明显符合	G明显符合	G明显符合	G明显符合	G明显符合	G明显符合
343	2024/9/15 11:35:15	197秒	微信	N/A	B女	16	B否	B否	B高二	C乡镇	A 0~10	F 符合	F 符合	D 介于中间	D 介于中间	E有些符合	D 介于中间	D 介于中间	D 介于中间	D 介于中间
344	2024/9/15 11:36:21	555秒	微信	N/A	B女	16	B否	B否	B高二	C乡镇	B 10~20	E有些符合	F 符合	F 符合	F 符合	F 符合	F 符合	F 符合	F 符合	F 符合
345	2024/9/15 11:36:51	769秒	微信	N/A	B女	16	B否	B否	B高二	C乡镇	A 0~10	F 符合	F 符合	F 符合	F 符合	F 符合	F 符合	F 符合	E有些符合	F 符合
346	2024/9/15 11:37:23	305秒	微信	N/A	A男	18	B否	B否	C高三	B农村	A 0~10	G明显符合	G明显符合	G明显符合	G明显符合	G明显符合	G明显符合	G明显符合	G明显符合	G明显符合
347	2024/9/15 11:37:59	463秒	微信	N/A	B女	16	B否	B否	B高二	C乡镇	A 0~10	F 符合	D 介于中间	D 介于中间	D 介于中间	E有些符合	D 介于中间	F 符合	D 介于中间	F 符合
348	2024/9/15 11:40:43	271秒	微信	N/A	B女	15	B否	B否	B高二	B农村	C 20~30	F 符合	D 介于中间	F 符合	F 符合	F 符合	D 介于中间	F 符合	E有些符合	E有些符合
349	2024/9/15 11:41:48	755秒	微信	N/A	A男	17	B否	B否	B高二	B农村	A 0~10	D 介于中间	E有些符合	E有些符合	E有些符合	D 介于中间	D 介于中间	D 介于中间	C 有些不符合	E有些符合
350	2024/9/15 11:42:55	369秒	微信	N/A	A男	16	B否	B否	A高一	B农村	B 10~20	C 有些不符合	C 有些不符合	A明显不符合	C 有些不符合	E有些符合	E有些符合	C 有些不符合	E有些符合	E有些符合
351	2024/9/15 11:50:14	158秒	微信	N/A	B女	16	B否	B否	B高二	C乡镇	C 20~30	D 介于中间	D 介于中间	D 介于中间	D 介于中间	D 介于中间	D 介于中间	D 介于中间	D 介于中间	D 介于中间
352	2024/9/15 11:50:29	468秒	微信	N/A	A男	16	B否	B否	A高一	B农村	A 0~10	D 介于中间	C 有些不符合	B不符合	B不符合	B不符合	B不符合	B不符合	C 有些不符合	B不符合
353	2024/9/15 11:53:24	266秒	微信	N/A	A男	15	B否	B否	A高一	B农村	A 0~10	D 介于中间	D 介于中间	D 介于中间	D 介于中间	D 介于中间	D 介于中间	D 介于中间	D 介于中间	D 介于中间
354	2024/9/15 11:56:02	429秒	微信	N/A	B女	16	B否	B否	B高二	B农村	A 0~10	D 介于中间	E有些符合	D 介于中间	D 介于中间	D 介于中间	E有些符合	D 介于中间	C 有些不符合	D 介于中间
355	2024/9/15 11:58:41	1989秒	微信	N/A	B女	16	B否	B否	B高二	B农村	A 0~10	E有些符合	D 介于中间	E有些符合	E有些符合	D 介于中间	D 介于中间	E有些符合	D 介于中间	E有些符合
356	2024/9/15 12:00:59	296秒	微信	N/A	B女	17	B否	B否	A高一	B农村	A 0~10	G明显符合	G明显符合	G明显符合	G明显符合	G明显符合	G明显符合	G明显符合	G明显符合	G明显符合
357	2024/9/15 12:01:08	200秒	微信	N/A	B女	16	B否	B否	B高二	A城市	B 10~20	G明显符合	G明显符合	G明显符合	G明显符合	G明显符合	G明显符合	G明显符合	G明显符合	G明显符合
358	2024/9/15 12:01:08	303秒	微信	N/A	B女	16	A是	B否	B高二	B农村	A 0~10	G明显符合	G明显符合	G明显符合	G明显符合	G明显符合	G明显符合	G明显符合	G明显符合	G明显符合
359	2024/9/15 12:01:29	320秒	微信	N/A	A男	16	B否	B否	B高二	B农村	A 0~10	D 介于中间	D 介于中间	D 介于中间	D 介于中间	D 介于中间	E有些符合	E有些符合	D 介于中间	E有些符合
360	2024/9/15 12:01:58	244秒	微信	N/A	B女	17	B否	B否	B高二	B农村	A 0~10	D 介于中间	D 介于中间	E有些符合	D 介于中间	E有些符合	D 介于中间	C 有些不符合	D 介于中间	D 介于中间
361	2024/9/15 12:02:04	323秒	微信	N/A	B女	16	B否	B否	B高二	B农村	A 0~10	D 介于中间	D 介于中间	D 介于中间	D 介于中间	E有些符合	F 符合	E有些符合	E有些符合	F 符合
362	2024/9/15 12:02:08	304秒	微信	N/A	A男	16	B否	B否	C高三	B农村	A 0~10	F 符合	F 符合	F 符合	F 符合	F 符合	E有些符合	G明显符合	E有些符合	G明显符合
363	2024/9/15 12:02:21	364秒	微信	N/A	A男	16	B否	B否	B高二	B农村	B 10~20	D 介于中间	D 介于中间	D 介于中间	D 介于中间	D 介于中间	D 介于中间	E有些符合	D 介于中间	E有些符合
364	2024/9/15 12:02:22	267秒	微信	N/A	B女	16	B否	B否	B高二	B农村	A 0~10	D 介于中间	E有些符合	A明显不符合	D 介于中间	D 介于中间	D 介于中间	D 介于中间	E有些符合	G明显符合
365	2024/9/15 12:03:07	300秒	微信	N/A	A男	16	B否	B否	B高二	C乡镇	A 0~10	F 符合	E有些符合	E有些符合	E有些符合	E有些符合	E有些符合	E有些符合	E有些符合	E有些符合
366	2024/9/15 12:03:19	163秒	微信	N/A	A男	16	B否	B否	A高一	B农村	A 0~10	D 介于中间	D 介于中间	D 介于中间	D 介于中间	D 介于中间	D 介于中间	D 介于中间	D 介于中间	D 介于中间
367	2024/9/15 12:03:38	241秒	微信	N/A	A男	16	A是	B否	B高二	B农村	A 0~10	G明显符合	D 介于中间	E有些符合	E有些符合	E有些符合	E有些符合	E有些符合	D 介于中间	E有些符合
368	2024/9/15 12:04:24	412秒	微信	N/A	B女	17	A是	B否	B高二	B农村	A 0~10	G明显符合	G明显符合	G明显符合	G明显符合	G明显符合	G明显符合	G明显符合	D 介于中间	G明显符合
369	2024/9/15 12:04:48	403秒	微信	N/A	B女	17	A是	B否	B高二	A城市	A 0~10	E有些符合	E有些符合	E有些符合	E有些符合	E有些符合	E有些符合	E有些符合	E有些符合	E有些符合
370	2024/9/15 12:05:47	433秒	微信	N/A	B女	16	A是	B否	B高二	C乡镇	B 10~20	E有些符合	E有些符合	D 介于中间	E有些符合	E有些符合	E有些符合	E有些符合	E有些符合	E有些符合
371	2024/9/15 12:05:54	483秒	微信	N/A	B女	16	B否	B否	B高二	C乡镇	B 10~20	F 符合	F 符合	E有些符合	F 符合	E有些符合	D 介于中间	E有些符合	E有些符合	E有些符合
372	2024/9/15 12:06:10	1229秒	微信	N/A	B女	17	B否	B否	C高三	C乡镇	A 0~10	F 符合	E有些符合	D 介于中间	D 介于中间	E有些符合	D 介于中间	E有些符合	E有些符合	F 符合
373	2024/9/15 12:06:16	513秒	微信	N/A	B女	16	B否	B否	B高二	C乡镇	B 10~20	F 符合	D 介于中间	E有些符合	E有些符合	F 符合	F 符合	F 符合	E有些符合	E有些符合
374	2024/9/15 12:07:01	508秒	微信	N/A	B女	16	B否	B否	B高二	C乡镇	A 0~10	G明显符合	D 介于中间	G明显符合	F 符合	F 符合	F 符合	F 符合	D 介于中间	F 符合
375	2024/9/15 12:07:29	506秒	微信	N/A	B女	17	B否	B否	B高二	B农村	A 0~10	F 符合	F 符合	F 符合	G明显符合	G明显符合	G明显符合	G明显符合	G明显符合	G明显符合
376	2024/9/15 12:08:09	348秒	微信	N/A	B女	17	B否	B否	B高二	A城市	A 0~10	G明显符合	G明显符合	G明显符合	G明显符合	G明显符合	G明显符合	G明显符合	F 符合	G明显符合
377	2024/9/15 12:08:37	533秒	微信	N/A	B女	16	B否	B否	B高二	B农村	A 0~10	D 介于中间	D 介于中间	D 介于中间	E有些符合	E有些符合	E有些符合	E有些符合	C 有些不符合	E有些符合
378	2024/9/15 12:09:24	328秒	微信	N/A	B女	15	A是	B否	A高一	B农村	A 0~10	D 介于中间	E有些符合	G明显符合	D 介于中间	D 介于中间	D 介于中间	D 介于中间	D 介于中间	D 介于中间
379	2024/9/15 12:10:33	341秒	微信	N/A	A男	17	B否	B否	B高二	B农村	A 0~10	G明显符合	G明显符合	G明显符合	G明显符合	G明显符合	G明显符合	G明显符合	G明显符合	G明显符合
380	2024/9/15 12:11:20	226秒	微信	N/A	B女	16	B否	B否	B高二	B农村	A 0~10	D 介于中间	D 介于中间	D 介于中间	D 介于中间	D 介于中间	D 介于中间	D 介于中间	D 介于中间	D 介于中间
381	2024/9/15 12:11:49	533秒	微信	N/A	B女	16	B否	B否	B高二	B农村	A 0~10	D 介于中间	D 介于中间	D 介于中间	D 介于中间	D 介于中间	D 介于中间	D 介于中间	C 有些不符合	D 介于中间
382	2024/9/15 12:12:21	469秒	微信	N/A	B女	17	B否	B否	B高二	B农村	A 0~10	G明显符合	D 介于中间	D 介于中间	G明显符合	G明显符合	G明显符合	F 符合	G明显符合	F 符合
383	2024/9/15 12:12:22	469秒	微信	N/A	B女	16	B否	B否	B高二	B农村	A 0~10	D 介于中间	D 介于中间	E有些符合	D 介于中间	E有些符合	D 介于中间	D 介于中间	D 介于中间	E有些符合
384	2024/9/15 12:12:46	388秒	微信	N/A	B女	15	B否	B否	A高一	C乡镇	B 10~20	E有些符合	F 符合	E有些符合	E有些符合	F 符合	F 符合	F 符合	F 符合	F 符合
385	2024/9/15 12:13:26	377秒	微信	N/A	A男	16	B否	B否	A高一	B农村	A 0~10	D 介于中间	E有些符合	D 介于中间	D 介于中间	D 介于中间	D 介于中间	E有些符合	D 介于中间	E有些符合
386	2024/9/15 12:13:29	520秒	微信	N/A	B女	17	B否	B否	C高三	C乡镇	A 0~10	C 有些不符合	D 介于中间	B不符合	B不符合	B不符合	B不符合	B不符合	B不符合	C 有些不符合
387	2024/9/15 12:14:25	326秒	微信	N/A	A男	17	B否	B否	B高二	C乡镇	A 0~10	G明显符合	F 符合	E有些符合	F 符合	G明显符合	F 符合	F 符合	F 符合	G明显符合
388	2024/9/15 12:14:59	442秒	微信	N/A	B女	15	B否	B否	A高一	B农村	B 10~20	D 介于中间	C 有些不符合	D 介于中间	F 符合	F 符合	F 符合	F 符合	F 符合	B不符合
389	2024/9/15 12:16:16	889秒	微信	N/A	A男	16	B否	B否	A高一	B农村	A 0~10	G明显符合	G明显符合	G明显符合	G明显符合	G明显符合	G明显符合	G明显符合	G明显符合	G明显符合
390	2024/9/15 12:16:28	750秒	微信	N/A	B女	16	A是	B否	B高二	B农村	A 0~10	G明显符合	F 符合	D 介于中间	G明显符合	G明显符合	G明显符合	G明显符合	E有些符合	G明显符合
391	2024/9/15 12:17:08	115秒	微信	N/A	B女	17	B否	B否	B高二	B农村	A 0~10	D 介于中间	D 介于中间	D 介于中间	D 介于中间	D 介于中间	D 介于中间	D 介于中间	D 介于中间	D 介于中间
392	2024/9/15 12:17:43	341秒	微信	N/A	B女	16	A是	B否	A高一	C乡镇	A 0~10	G明显符合	G明显符合	G明显符合	G明显符合	G明显符合	G明显符合	G明显符合	G明显符合	G明显符合
393	2024/9/15 12:18:46	365秒	微信	N/A	A男	17	B否	B否	C高三	B农村	A 0~10	E有些符合	D 介于中间	E有些符合	E有些符合	E有些符合	D 介于中间	E有些符合	D 介于中间	E有些符合
394	2024/9/15 12:18:56	536秒	微信	N/A	A男	17	B否	B否	C高三	B农村	B 10~20	D 介于中间	F 符合	E有些符合	D 介于中间	D 介于中间	C 有些不符合	E有些符合	C 有些不符合	E有些符合
395	2024/9/15 12:18:57	450秒	微信	N/A	A男	15	B否	B否	A高一	B农村	A 0~10	D 介于中间	B不符合	E有些符合	E有些符合	E有些符合	F 符合	F 符合	D 介于中间	B不符合
396	2024/9/15 12:19:23	347秒	微信	N/A	A男	16	A是	A是	B高二	A城市	B 10~20	F 符合	E有些符合	G明显符合	G明显符合	G明显符合	G明显符合	G明显符合	G明显符合	E有些符合
397	2024/9/15 12:19:24	380秒	微信	N/A	B女	17	B否	B否	C高三	B农村	A 0~10	E有些符合	D 介于中间	D 介于中间	D 介于中间	E有些符合	E有些符合	E有些符合	D 介于中间	D 介于中间
398	2024/9/15 12:19:58	328秒	微信	N/A	B女	17	B否	B否	B高二	B农村	B 10~20	D 介于中间	D 介于中间	D 介于中间	D 介于中间	D 介于中间	D 介于中间	D 介于中间	D 介于中间	D 介于中间
399	2024/9/15 12:21:56	285秒	微信	N/A	A男	17	B否	B否	C高三	C乡镇	A 0~10	A明显不符合	C 有些不符合	C 有些不符合	C 有些不符合	C 有些不符合	C 有些不符合	C 有些不符合	C 有些不符合	C 有些不符合
400	2024/9/15 12:22:38	465秒	微信	N/A	A男	17	A是	B否	C高三	B农村	B 10~20	D 介于中间	D 介于中间	C 有些不符合	D 介于中间	D 介于中间	D 介于中间	D 介于中间	C 有些不符合	E有些符合
401	2024/9/15 12:24:05	293秒	微信	N/A	B女	17	A是	B否	C高三	B农村	A 0~10	E有些符合	E有些符合	E有些符合	E有些符合	F 符合	E有些符合	F 符合	F 符合	F 符合
402	2024/9/15 12:26:03	154秒	微信	N/A	A男	15	B否	B否	A高一	B农村	B 10~20	D 介于中间	E有些符合	E有些符合	F 符合	F 符合	F 符合	G明显符合	G明显符合	D 介于中间
403	2024/9/15 12:26:58	179秒	微信	N/A	A男	18	B否	B否	C高三	B农村	B 10~20	E有些符合	E有些符合	E有些符合	E有些符合	E有些符合	E有些符合	E有些符合	E有些符合	E有些符合
404	2024/9/15 12:27:33	697秒	微信	N/A	B女	16	B否	B否	B高二	B农村	A 0~10	D 介于中间	E有些符合	D 介于中间	E有些符合	E有些符合	E有些符合	E有些符合	D 介于中间	E有些符合
405	2024/9/15 12:31:33	479秒	微信	N/A	A男	16	B否	B否	B高二	B农村	B 10~20	E有些符合	D 介于中间	D 介于中间	D 介于中间	D 介于中间	D 介于中间	D 介于中间	D 介于中间	E有些符合
406	2024/9/15 12:32:36	900秒	微信	N/A	B女	17	B否	B否	B高二	C乡镇	A 0~10	E有些符合	C 有些不符合	C 有些不符合	B不符合	F 符合	B不符合	B不符合	B不符合	A明显不符合
407	2024/9/15 12:35:00	385秒	微信	N/A	B女	16	B否	B否	B高二	C乡镇	A 0~10	D 介于中间	D 介于中间	C 有些不符合	D 介于中间	D 介于中间	D 介于中间	D 介于中间	D 介于中间	E有些符合
408	2024/9/15 12:36:49	273秒	微信	N/A	B女	16	B否	B否	B高二	B农村	A 0~10	G明显符合	C 有些不符合	E有些符合	E有些符合	E有些符合	F 符合	F 符合	D 介于中间	D 介于中间
409	2024/9/15 12:38:26	478秒	微信	N/A	B女	16	B否	B否	B高二	B农村	A 0~10	D 介于中间	C 有些不符合	E有些符合	E有些符合	D 介于中间	C 有些不符合	C 有些不符合	D 介于中间	C 有些不符合
410	2024/9/15 12:40:39	187秒	微信	N/A	B女	16	B否	B否	B高二	B农村	A 0~10	E有些符合	E有些符合	E有些符合	D 介于中间	E有些符合	E有些符合	E有些符合	F 符合	E有些符合
411	2024/9/15 12:41:46	570秒	微信	N/A	A男	17	B否	B否	B高二	B农村	A 0~10	E有些符合	C 有些不符合	D 介于中间	D 介于中间	D 介于中间	D 介于中间	C 有些不符合	B不符合	E有些符合
412	2024/9/15 12:44:14	886秒	微信	N/A	B女	17	B否	B否	B高二	C乡镇	B 10~20	D 介于中间	D 介于中间	D 介于中间	D 介于中间	D 介于中间	D 介于中间	D 介于中间	D 介于中间	D 介于中间
413	2024/9/15 12:46:15	2612秒	微信	N/A	A男	16	B否	B否	B高二	A城市	A 0~10	E有些符合	C 有些不符合	E有些符合	E有些符合	C 有些不符合	C 有些不符合	C 有些不符合	C 有些不符合	C 有些不符合
414	2024/9/15 12:50:24	733秒	微信	N/A	B女	17	A是	B否	B高二	B农村	A 0~10	F 符合	F 符合	F 符合	F 符合	F 符合	F 符合	E有些符合	E有些符合	E有些符合
415	2024/9/15 12:54:08	445秒	微信	N/A	B女	16	B否	B否	B高二	C乡镇	A 0~10	G明显符合	D 介于中间	C 有些不符合	D 介于中间	C 有些不符合	G明显符合	D 介于中间	C 有些不符合	F 符合
416	2024/9/15 13:05:17	398秒	微信	N/A	B女	17	B否	B否	B高二	C乡镇	A 0~10	E有些符合	E有些符合	A明显不符合	F 符合	F 符合	E有些符合	C 有些不符合	C 有些不符合	C 有些不符合
417	2024/9/15 13:13:53	703秒	微信	N/A	A男	16	B否	B否	B高二	A城市	B 10~20	E有些符合	D 介于中间	D 介于中间	E有些符合	E有些符合	E有些符合	E有些符合	E有些符合	D 介于中间
418	2024/9/15 13:16:55	612秒	微信	N/A	A男	16	B否	B否	A高一	B农村	A 0~10	F 符合	D 介于中间	F 符合	D 介于中间	C 有些不符合	E有些符合	F 符合	F 符合	G明显符合
419	2024/9/15 13:17:04	338秒	微信	N/A	A男	16	B否	B否	B高二	A城市	A 0~10	D 介于中间	D 介于中间	D 介于中间	C 有些不符合	C 有些不符合	D 介于中间	D 介于中间	D 介于中间	D 介于中间
420	2024/9/15 13:18:03	543秒	微信	N/A	B女	16	B否	B否	B高二	B农村	A 0~10	E有些符合	D 介于中间	E有些符合	E有些符合	E有些符合	D 介于中间	E有些符合	B不符合	C 有些不符合
421	2024/9/15 13:19:46	363秒	微信	N/A	B女	17	B否	B否	C高三	B农村	A 0~10	F 符合	E有些符合	F 符合	E有些符合	E有些符合	F 符合	E有些符合	F 符合	G明显符合
422	2024/9/15 13:20:44	349秒	微信	N/A	B女	17	B否	B否	B高二	C乡镇	A 0~10	D 介于中间	D 介于中间	D 介于中间	D 介于中间	D 介于中间	D 介于中间	D 介于中间	D 介于中间	D 介于中间
423	2024/9/15 13:21:58	375秒	微信	N/A	A男	15	B否	B否	A高一	B农村	B 10~20	B不符合	B不符合	A明显不符合	F 符合	G明显符合	F 符合	F 符合	E有些符合	F 符合
424	2024/9/15 13:23:35	305秒	微信	N/A	A男	16	A是	B否	B高二	B农村	A 0~10	D 介于中间	D 介于中间	D 介于中间	D 介于中间	D 介于中间	D 介于中间	D 介于中间	D 介于中间	D 介于中间
425	2024/9/15 13:31:56	670秒	微信	N/A	B女	15	B否	B否	A高一	B农村	B 10~20	D 介于中间	D 介于中间	C 有些不符合	D 介于中间	D 介于中间	D 介于中间	D 介于中间	D 介于中间	D 介于中间
426	2024/9/15 13:33:43	275秒	微信	N/A	B女	16	B否	B否	A高一	A城市	C 20~30	D 介于中间	E有些符合	E有些符合	E有些符合	F 符合	E有些符合	D 介于中间	D 介于中间	D 介于中间
427	2024/9/15 13:35:01	590秒	微信	N/A	A男	16	B否	B否	B高二	A城市	C 20~30	D 介于中间	C 有些不符合	C 有些不符合	C 有些不符合	C 有些不符合	C 有些不符合	C 有些不符合	C 有些不符合	C 有些不符合
428	2024/9/15 13:36:45	169秒	微信	N/A	A男	16	B否	B否	B高二	C乡镇	A 0~10	B不符合	B不符合	B不符合	B不符合	B不符合	B不符合	B不符合	B不符合	B不符合
429	2024/9/15 13:48:48	364秒	微信	N/A	B女	17	B否	B否	C高三	A城市	B 10~20	G明显符合	G明显符合	G明显符合	G明显符合	G明显符合	G明显符合	G明显符合	G明显符合	G明显符合
430	2024/9/15 13:53:16	567秒	微信	N/A	B女	16	B否	B否	B高二	B农村	B 10~20	E有些符合	E有些符合	E有些符合	E有些符合	D 介于中间	D 介于中间	D 介于中间	C 有些不符合	D 介于中间
431	2024/9/15 13:56:29	582秒	微信	N/A	A男	17	B否	B否	C高三	B农村	B 10~20	E有些符合	D 介于中间	E有些符合	E有些符合	E有些符合	F 符合	E有些符合	E有些符合	E有些符合
432	2024/9/15 13:57:01	321秒	微信	N/A	B女	16	B否	B否	B高二	B农村	A 0~10	E有些符合	D 介于中间	D 介于中间	E有些符合	D 介于中间	E有些符合	E有些符合	D 介于中间	D 介于中间
433	2024/9/15 13:59:41	483秒	微信	N/A	B女	未满十六	B否	B否	A高一	C乡镇	B 10~20	D 介于中间	E有些符合	E有些符合	E有些符合	E有些符合	D 介于中间	E有些符合	D 介于中间	E有些符合
434	2024/9/15 14:03:47	302秒	微信	N/A	B女	17	B否	B否	B高二	B农村	A 0~10	G明显符合	G明显符合	G明显符合	G明显符合	F 符合	G明显符合	G明显符合	G明显符合	G明显符合
435	2024/9/15 14:03:57	679秒	微信	N/A	A男	16	A是	B否	A高一	B农村	A 0~10	B不符合	C 有些不符合	B不符合	A明显不符合	A明显不符合	A明显不符合	A明显不符合	A明显不符合	A明显不符合
436	2024/9/15 14:04:05	356秒	微信	N/A	B女	17	B否	B否	B高二	B农村	A 0~10	E有些符合	E有些符合	F 符合	F 符合	F 符合	E有些符合	E有些符合	E有些符合	E有些符合
437	2024/9/15 14:04:36	300秒	微信	N/A	B女	16	B否	B否	B高二	C乡镇	A 0~10	D 介于中间	C 有些不符合	C 有些不符合	E有些符合	E有些符合	D 介于中间	E有些符合	C 有些不符合	C 有些不符合
438	2024/9/15 14:06:08	269秒	微信	N/A	A男	15	B否	B否	B高二	A城市	A 0~10	G明显符合	G明显符合	G明显符合	G明显符合	G明显符合	G明显符合	G明显符合	G明显符合	G明显符合
439	2024/9/15 14:08:03	422秒	微信	N/A	A男	16	B否	B否	B高二	C乡镇	A 0~10	E有些符合	E有些符合	D 介于中间	E有些符合	C 有些不符合	C 有些不符合	E有些符合	D 介于中间	E有些符合
440	2024/9/15 14:09:39	526秒	微信	N/A	B女	16	A是	B否	B高二	B农村	A 0~10	F 符合	D 介于中间	B不符合	D 介于中间	D 介于中间	D 介于中间	E有些符合	B不符合	D 介于中间
441	2024/9/15 14:18:51	319秒	微信	N/A	A男	17	B否	B否	B高二	C乡镇	A 0~10	D 介于中间	D 介于中间	E有些符合	D 介于中间	D 介于中间	E有些符合	E有些符合	D 介于中间	F 符合
442	2024/9/15 14:23:25	383秒	微信	N/A	A男	15	B否	B否	A高一	B农村	A 0~10	D 介于中间	C 有些不符合	C 有些不符合	D 介于中间	D 介于中间	D 介于中间	D 介于中间	D 介于中间	D 介于中间
443	2024/9/15 14:26:08	424秒	微信	N/A	A男	16	B否	B否	B高二	B农村	A 0~10	F 符合	E有些符合	G明显符合	F 符合	E有些符合	E有些符合	F 符合	E有些符合	F 符合
444	2024/9/15 14:31:48	283秒	微信	N/A	A男	16	B否	B否	A高一	A城市	A 0~10	A明显不符合	A明显不符合	A明显不符合	A明显不符合	A明显不符合	A明显不符合	A明显不符合	A明显不符合	A明显不符合
445	2024/9/15 14:32:51	270秒	微信	N/A	B女	17	B否	B否	B高二	A城市	A 0~10	C 有些不符合	D 介于中间	C 有些不符合	C 有些不符合	D 介于中间	C 有些不符合	D 介于中间	C 有些不符合	C 有些不符合
446	2024/9/15 14:33:33	420秒	微信	N/A	B女	17	B否	B否	B高二	B农村	A 0~10	E有些符合	E有些符合	E有些符合	F 符合	F 符合	F 符合	F 符合	F 符合	F 符合
447	2024/9/15 14:33:58	248秒	微信	N/A	A男	16	B否	B否	B高二	C乡镇	A 0~10	D 介于中间	D 介于中间	D 介于中间	D 介于中间	D 介于中间	D 介于中间	D 介于中间	D 介于中间	D 介于中间
448	2024/9/15 14:41:32	181秒	微信	N/A	B女	17	B否	B否	B高二	B农村	A 0~10	F 符合	E有些符合	F 符合	E有些符合	E有些符合	F 符合	F 符合	F 符合	F 符合
449	2024/9/15 14:54:02	373秒	微信	N/A	B女	16	B否	B否	B高二	B农村	B 10~20	G明显符合	G明显符合	G明显符合	G明显符合	G明显符合	E有些符合	D 介于中间	D 介于中间	G明显符合
450	2024/9/15 14:57:45	707秒	微信	N/A	A男	17	B否	B否	C高三	B农村	A 0~10	F 符合	D 介于中间	F 符合	F 符合	G明显符合	E有些符合	F 符合	F 符合	F 符合
451	2024/9/15 15:00:52	249秒	微信	N/A	A男	18	B否	B否	C高三	B农村	A 0~10	D 介于中间	D 介于中间	D 介于中间	D 介于中间	D 介于中间	D 介于中间	D 介于中间	D 介于中间	D 介于中间
452	2024/9/15 15:09:24	374秒	微信	N/A	B女	17	B否	B否	C高三	C乡镇	B 10~20	E有些符合	D 介于中间	D 介于中间	D 介于中间	D 介于中间	D 介于中间	D 介于中间	D 介于中间	D 介于中间
453	2024/9/15 15:12:54	734秒	微信	N/A	B女	16	B否	B否	B高二	B农村	A 0~10	E有些符合	D 介于中间	E有些符合	E有些符合	E有些符合	D 介于中间	D 介于中间	D 介于中间	D 介于中间
454	2024/9/15 15:14:31	446秒	微信	N/A	B女	16	B否	B否	B高二	C乡镇	B 10~20	D 介于中间	D 介于中间	D 介于中间	E有些符合	D 介于中间	D 介于中间	D 介于中间	C 有些不符合	D 介于中间
455	2024/9/15 15:14:39	302秒	微信	N/A	B女	17	B否	B否	C高三	B农村	B 10~20	E有些符合	E有些符合	E有些符合	F 符合	E有些符合	F 符合	F 符合	D 介于中间	E有些符合
456	2024/9/15 15:18:57	492秒	微信	N/A	B女	16	B否	B否	B高二	B农村	A 0~10	F 符合	E有些符合	E有些符合	F 符合	F 符合	E有些符合	F 符合	F 符合	E有些符合
457	2024/9/15 15:21:33	592秒	微信	N/A	A男	16	B否	B否	B高二	B农村	A 0~10	C 有些不符合	C 有些不符合	D 介于中间	B不符合	B不符合	B不符合	B不符合	B不符合	B不符合
458	2024/9/15 15:24:53	391秒	微信	N/A	B女	16	B否	B否	B高二	B农村	A 0~10	G明显符合	G明显符合	G明显符合	G明显符合	G明显符合	D 介于中间	G明显符合	D 介于中间	G明显符合
459	2024/9/15 15:32:25	268秒	微信	N/A	A男	17	B否	B否	A高一	B农村	A 0~10	D 介于中间	E有些符合	D 介于中间	E有些符合	E有些符合	D 介于中间	D 介于中间	D 介于中间	D 介于中间
460	2024/9/15 15:36:56	197秒	微信	N/A	A男	16	B否	B否	B高二	B农村	A 0~10	G明显符合	G明显符合	F 符合	G明显符合	G明显符合	G明显符合	G明显符合	F 符合	G明显符合
461	2024/9/15 15:43:52	699秒	微信	N/A	B女	16	B否	B否	B高二	C乡镇	A 0~10	F 符合	E有些符合	D 介于中间	E有些符合	E有些符合	D 介于中间	E有些符合	C 有些不符合	E有些符合
462	2024/9/15 16:01:09	155秒	微信	N/A	A男	16	B否	B否	B高二	C乡镇	B 10~20	E有些符合	E有些符合	E有些符合	E有些符合	E有些符合	E有些符合	E有些符合	E有些符合	E有些符合
463	2024/9/15 16:01:14	309秒	微信	N/A	A男	17	B否	B否	C高三	C乡镇	B 10~20	C 有些不符合	C 有些不符合	C 有些不符合	C 有些不符合	C 有些不符合	C 有些不符合	C 有些不符合	C 有些不符合	C 有些不符合
464	2024/9/15 16:04:10	427秒	微信	N/A	B女	17	B否	B否	C高三	B农村	A 0~10	E有些符合	F 符合	E有些符合	E有些符合	G明显符合	G明显符合	G明显符合	F 符合	G明显符合
465	2024/9/15 16:06:02	1679秒	微信	N/A	A男	16	A是	B否	A高一	B农村	A 0~10	B不符合	C 有些不符合	F 符合	A明显不符合	A明显不符合	A明显不符合	A明显不符合	A明显不符合	A明显不符合
466	2024/9/15 16:14:03	508秒	微信	N/A	B女	16	A是	B否	A高一	B农村	A 0~10	F 符合	D 介于中间	D 介于中间	F 符合	E有些符合	D 介于中间	E有些符合	D 介于中间	F 符合
467	2024/9/15 16:14:36	281秒	微信	N/A	A男	16	B否	B否	B高二	A城市	B 10~20	G明显符合	G明显符合	G明显符合	G明显符合	F 符合	G明显符合	G明显符合	D 介于中间	G明显符合
468	2024/9/15 16:32:37	2431秒	微信	N/A	B女	17	B否	B否	C高三	A城市	B 10~20	G明显符合	G明显符合	E有些符合	G明显符合	G明显符合	G明显符合	G明显符合	G明显符合	G明显符合
469	2024/9/15 17:02:14	903秒	微信	N/A	B女	16	B否	B否	A高一	B农村	A 0~10	F 符合	F 符合	G明显符合	D 介于中间	F 符合	F 符合	F 符合	F 符合	G明显符合
470	2024/9/15 17:03:50	227秒	微信	N/A	A男	16	B否	B否	B高二	A城市	A 0~10	D 介于中间	D 介于中间	D 介于中间	D 介于中间	D 介于中间	D 介于中间	D 介于中间	D 介于中间	D 介于中间
471	2024/9/15 17:06:25	354秒	微信	N/A	A男	刘一贺	A是	B否	B高二	B农村	A 0~10	E有些符合	G明显符合	E有些符合	G明显符合	G明显符合	G明显符合	G明显符合	G明显符合	G明显符合
472	2024/9/15 17:07:15	293秒	微信	N/A	B女	17	B否	B否	C高三	C乡镇	A 0~10	C 有些不符合	C 有些不符合	B不符合	B不符合	C 有些不符合	C 有些不符合	C 有些不符合	C 有些不符合	C 有些不符合
473	2024/9/15 17:19:47	414秒	微信	N/A	A男	17	B否	B否	C高三	C乡镇	B 10~20	E有些符合	E有些符合	E有些符合	E有些符合	E有些符合	E有些符合	E有些符合	D 介于中间	E有些符合
474	2024/9/15 17:19:56	578秒	微信	N/A	B女	16	B否	B否	A高一	B农村	A 0~10	D 介于中间	D 介于中间	C 有些不符合	B不符合	B不符合	B不符合	B不符合	B不符合	B不符合
475	2024/9/15 17:22:32	609秒	微信	N/A	B女	15	B否	B否	A高一	A城市	A 0~10	D 介于中间	D 介于中间	A明显不符合	A明显不符合	A明显不符合	D 介于中间	C 有些不符合	A明显不符合	A明显不符合
476	2024/9/15 17:29:45	273秒	微信	N/A	A男	17	B否	B否	C高三	B农村	A 0~10	D 介于中间	D 介于中间	E有些符合	D 介于中间	E有些符合	G明显符合	E有些符合	E有些符合	E有些符合
477	2024/9/15 17:33:02	462秒	微信	N/A	B女	17	B否	B否	B高二	B农村	A 0~10	F 符合	F 符合	F 符合	F 符合	F 符合	F 符合	F 符合	F 符合	F 符合
478	2024/9/15 17:36:17	372秒	微信	N/A	B女	16	B否	B否	B高二	A城市	B 10~20	D 介于中间	E有些符合	D 介于中间	E有些符合	E有些符合	E有些符合	E有些符合	C 有些不符合	D 介于中间
479	2024/9/15 17:41:58	598秒	微信	N/A	A男	16	A是	B否	B高二	B农村	A 0~10	E有些符合	C 有些不符合	B不符合	B不符合	B不符合	B不符合	E有些符合	E有些符合	E有些符合
480	2024/9/15 17:49:37	1010秒	微信	N/A	B女	17	B否	B否	C高三	B农村	A 0~10	D 介于中间	E有些符合	C 有些不符合	D 介于中间	E有些符合	C 有些不符合	E有些符合	D 介于中间	D 介于中间
481	2024/9/15 17:59:43	109秒	微信	N/A	A男	17	B否	B否	B高二	A城市	B 10~20	C 有些不符合	C 有些不符合	C 有些不符合	C 有些不符合	C 有些不符合	C 有些不符合	C 有些不符合	C 有些不符合	C 有些不符合
482	2024/9/15 18:01:55	149秒	微信	N/A	A男	15	A是	B否	A高一	A城市	A 0~10	A明显不符合	A明显不符合	A明显不符合	A明显不符合	A明显不符合	A明显不符合	B不符合	A明显不符合	A明显不符合
483	2024/9/15 18:02:02	79秒	微信	N/A	A男	17	B否	B否	B高二	A城市	B 10~20	D 介于中间	D 介于中间	C 有些不符合	C 有些不符合	D 介于中间	C 有些不符合	C 有些不符合	A明显不符合	D 介于中间
484	2024/9/15 18:04:49	325秒	微信	N/A	B女	15	B否	A是	A高一	B农村	A 0~10	D 介于中间	D 介于中间	D 介于中间	D 介于中间	D 介于中间	D 介于中间	D 介于中间	D 介于中间	D 介于中间
485	2024/9/15 18:05:10	342秒	微信	N/A	B女	16	B否	B否	A高一	B农村	A 0~10	F 符合	E有些符合	E有些符合	E有些符合	E有些符合	E有些符合	E有些符合	E有些符合	F 符合
486	2024/9/15 18:05:28	366秒	微信	N/A	A男	15	B否	B否	A高一	B农村	A 0~10	D 介于中间	D 介于中间	D 介于中间	D 介于中间	D 介于中间	E有些符合	E有些符合	D 介于中间	D 介于中间
487	2024/9/15 18:05:52	368秒	微信	N/A	A男	15	B否	B否	A高一	B农村	A 0~10	B不符合	B不符合	B不符合	A明显不符合	B不符合	B不符合	B不符合	B不符合	B不符合
488	2024/9/15 18:08:40	371秒	微信	N/A	B女	15	B否	B否	A高一	B农村	A 0~10	G明显符合	G明显符合	G明显符合	G明显符合	G明显符合	G明显符合	G明显符合	G明显符合	G明显符合
489	2024/9/15 18:11:38	233秒	微信	N/A	A男	16	B否	B否	B高二	B农村	A 0~10	G明显符合	E有些符合	E有些符合	G明显符合	E有些符合	E有些符合	G明显符合	E有些符合	E有些符合
490	2024/9/15 18:14:35	659秒	微信	N/A	B女	16	B否	B否	B高二	B农村	A 0~10	D 介于中间	E有些符合	G明显符合	D 介于中间	E有些符合	C 有些不符合	E有些符合	D 介于中间	D 介于中间
491	2024/9/15 18:15:28	361秒	微信	N/A	B女	16	A是	B否	A高一	C乡镇	A 0~10	D 介于中间	D 介于中间	D 介于中间	D 介于中间	D 介于中间	D 介于中间	E有些符合	C 有些不符合	D 介于中间
492	2024/9/15 18:15:57	308秒	微信	N/A	B女	15	B否	B否	A高一	B农村	A 0~10	G明显符合	F 符合	G明显符合	G明显符合	G明显符合	G明显符合	G明显符合	G明显符合	G明显符合
493	2024/9/15 18:18:07	880秒	微信	N/A	A男	15	B否	B否	A高一	C乡镇	A 0~10	D 介于中间	E有些符合	A明显不符合	B不符合	D 介于中间	D 介于中间	D 介于中间	E有些符合	E有些符合
494	2024/9/15 18:26:22	475秒	微信	N/A	A男	16	B否	B否	B高二	B农村	A 0~10	D 介于中间	D 介于中间	D 介于中间	D 介于中间	D 介于中间	D 介于中间	D 介于中间	D 介于中间	D 介于中间
495	2024/9/15 18:27:34	507秒	微信	N/A	A男	16	B否	B否	A高一	B农村	A 0~10	F 符合	F 符合	B不符合	D 介于中间	B不符合	C 有些不符合	D 介于中间	E有些符合	C 有些不符合
496	2024/9/15 18:41:02	432秒	微信	N/A	B女	16	B否	B否	A高一	B农村	A 0~10	D 介于中间	E有些符合	D 介于中间	E有些符合	E有些符合	F 符合	F 符合	D 介于中间	F 符合
497	2024/9/15 18:52:17	396秒	微信	N/A	B女	17	B否	B否	C高三	B农村	C 20~30	E有些符合	E有些符合	E有些符合	E有些符合	E有些符合	E有些符合	E有些符合	E有些符合	E有些符合
498	2024/9/15 18:52:37	666秒	微信	N/A	B女	17	B否	B否	B高二	B农村	A 0~10	G明显符合	F 符合	G明显符合	G明显符合	G明显符合	G明显符合	G明显符合	G明显符合	G明显符合
499	2024/9/15 18:53:28	370秒	微信	N/A	B女	15	A是	B否	A高一	B农村	A 0~10	F 符合	D 介于中间	G明显符合	G明显符合	G明显符合	F 符合	G明显符合	G明显符合	G明显符合
500	2024/9/15 18:55:22	466秒	微信	N/A	B女	16	B否	B否	B高二	B农村	B 10~20	D 介于中间	E有些符合	D 介于中间	D 介于中间	D 介于中间	C 有些不符合	C 有些不符合	B不符合	C 有些不符合
501	2024/9/15 18:55:31	314秒	微信	N/A	B女	12	B否	B否	A高一	B农村	A 0~10	G明显符合	F 符合	D 介于中间	G明显符合	G明显符合	G明显符合	G明显符合	G明显符合	G明显符合
502	2024/9/15 18:55:49	162秒	微信	N/A	A男	17	B否	B否	B高二	B农村	A 0~10	D 介于中间	E有些符合	E有些符合	C 有些不符合	C 有些不符合	E有些符合	E有些符合	D 介于中间	D 介于中间
503	2024/9/15 18:56:24	166秒	微信	N/A	B女	17	B否	B否	B高二	B农村	A 0~10	F 符合	F 符合	F 符合	F 符合	F 符合	G明显符合	G明显符合	F 符合	G明显符合
504	2024/9/15 18:59:44	336秒	微信	N/A	B女	16	B否	B否	A高一	B农村	A 0~10	F 符合	D 介于中间	E有些符合	E有些符合	D 介于中间	E有些符合	D 介于中间	C 有些不符合	C 有些不符合
505	2024/9/15 19:05:34	201秒	微信	N/A	A男	16	B否	B否	B高二	B农村	A 0~10	F 符合	E有些符合	F 符合	F 符合	F 符合	F 符合	F 符合	E有些符合	F 符合
506	2024/9/15 19:05:35	441秒	微信	N/A	A男	16	B否	B否	B高二	C乡镇	A 0~10	D 介于中间	E有些符合	B不符合	D 介于中间	E有些符合	E有些符合	E有些符合	C 有些不符合	E有些符合
507	2024/9/15 19:05:47	352秒	微信	N/A	B女	17	B否	B否	C高三	B农村	A 0~10	E有些符合	E有些符合	E有些符合	D 介于中间	E有些符合	G明显符合	D 介于中间	E有些符合	E有些符合
508	2024/9/15 19:10:42	376秒	微信	N/A	B女	17	A是	B否	B高二	C乡镇	C 20~30	C 有些不符合	B不符合	D 介于中间	F 符合	E有些符合	B不符合	D 介于中间	C 有些不符合	D 介于中间
509	2024/9/15 19:13:58	435秒	微信	N/A	B女	17	A是	B否	C高三	B农村	A 0~10	C 有些不符合	E有些符合	C 有些不符合	D 介于中间	D 介于中间	E有些符合	E有些符合	D 介于中间	D 介于中间
510	2024/9/15 19:15:31	778秒	微信	N/A	B女	15	A是	B否	A高一	C乡镇	A 0~10	D 介于中间	E有些符合	C 有些不符合	E有些符合	E有些符合	E有些符合	F 符合	F 符合	E有些符合
511	2024/9/15 19:16:58	239秒	微信	N/A	B女	17	A是	B否	B高二	C乡镇	C 20~30	C 有些不符合	B不符合	C 有些不符合	B不符合	B不符合	B不符合	B不符合	B不符合	C 有些不符合
512	2024/9/15 19:19:51	652秒	微信	N/A	B女	17	B否	B否	B高二	B农村	A 0~10	E有些符合	D 介于中间	B不符合	D 介于中间	E有些符合	D 介于中间	D 介于中间	D 介于中间	E有些符合
513	2024/9/15 19:31:01	378秒	微信	N/A	B女	16	B否	B否	B高二	B农村	A 0~10	D 介于中间	D 介于中间	D 介于中间	D 介于中间	D 介于中间	D 介于中间	D 介于中间	D 介于中间	D 介于中间
514	2024/9/15 19:31:56	393秒	微信	N/A	A男	16	B否	B否	A高一	B农村	A 0~10	D 介于中间	D 介于中间	B不符合	D 介于中间	C 有些不符合	D 介于中间	B不符合	D 介于中间	D 介于中间
515	2024/9/15 19:39:35	574秒	微信	N/A	A男	17	B否	B否	C高三	C乡镇	A 0~10	G明显符合	G明显符合	G明显符合	G明显符合	G明显符合	G明显符合	G明显符合	F 符合	G明显符合
516	2024/9/15 19:40:36	469秒	微信	N/A	B女	18	B否	B否	C高三	B农村	A 0~10	E有些符合	E有些符合	F 符合	E有些符合	E有些符合	E有些符合	E有些符合	B不符合	F 符合
517	2024/9/15 19:41:55	722秒	微信	N/A	B女	17	B否	B否	C高三	B农村	A 0~10	F 符合	F 符合	F 符合	F 符合	F 符合	F 符合	F 符合	E有些符合	F 符合
518	2024/9/15 19:42:42	390秒	微信	N/A	B女	17	B否	B否	B高二	B农村	A 0~10	E有些符合	D 介于中间	D 介于中间	E有些符合	E有些符合	E有些符合	E有些符合	E有些符合	E有些符合
519	2024/9/15 19:44:13	284秒	微信	N/A	A男	17	B否	B否	A高一	C乡镇	A 0~10	G明显符合	G明显符合	G明显符合	G明显符合	G明显符合	G明显符合	G明显符合	G明显符合	G明显符合
520	2024/9/15 19:44:36	391秒	微信	N/A	B女	15	B否	B否	A高一	B农村	A 0~10	D 介于中间	D 介于中间	D 介于中间	E有些符合	D 介于中间	C 有些不符合	C 有些不符合	C 有些不符合	E有些符合
521	2024/9/15 19:46:39	401秒	微信	N/A	A男	17	B否	B否	C高三	C乡镇	A 0~10	E有些符合	D 介于中间	C 有些不符合	C 有些不符合	E有些符合	E有些符合	F 符合	F 符合	F 符合
522	2024/9/15 19:47:38	250秒	微信	N/A	B女	17	B否	B否	A高一	B农村	A 0~10	D 介于中间	D 介于中间	D 介于中间	D 介于中间	D 介于中间	D 介于中间	D 介于中间	D 介于中间	D 介于中间
523	2024/9/15 19:49:01	374秒	微信	N/A	B女	17	B否	B否	C高三	B农村	A 0~10	F 符合	E有些符合	D 介于中间	E有些符合	E有些符合	E有些符合	D 介于中间	E有些符合	E有些符合
524	2024/9/15 20:09:32	319秒	微信	N/A	A男	16	B否	B否	B高二	C乡镇	A 0~10	B不符合	E有些符合	B不符合	B不符合	B不符合	B不符合	B不符合	B不符合	B不符合
525	2024/9/15 20:12:21	380秒	微信	N/A	B女	15	B否	B否	A高一	C乡镇	A 0~10	F 符合	D 介于中间	B不符合	D 介于中间	F 符合	D 介于中间	G明显符合	F 符合	F 符合
526	2024/9/15 20:13:19	442秒	微信	N/A	B女	16	B否	B否	B高二	A城市	A 0~10	B不符合	B不符合	B不符合	B不符合	B不符合	B不符合	B不符合	B不符合	C 有些不符合
527	2024/9/15 20:14:28	218秒	微信	N/A	A男	16	B否	B否	B高二	B农村	A 0~10	C 有些不符合	B不符合	C 有些不符合	B不符合	B不符合	B不符合	D 介于中间	D 介于中间	D 介于中间
528	2024/9/15 20:14:54	174秒	微信	N/A	A男	16	B否	B否	A高一	B农村	A 0~10	D 介于中间	D 介于中间	D 介于中间	D 介于中间	D 介于中间	D 介于中间	D 介于中间	D 介于中间	D 介于中间
529	2024/9/15 20:16:52	371秒	微信	N/A	A男	16	B否	B否	B高二	B农村	B 10~20	D 介于中间	E有些符合	F 符合	G明显符合	E有些符合	F 符合	G明显符合	E有些符合	F 符合
530	2024/9/15 20:19:25	255秒	微信	N/A	B女	16	B否	B否	B高二	A城市	A 0~10	D 介于中间	B不符合	C 有些不符合	B不符合	C 有些不符合	C 有些不符合	B不符合	B不符合	B不符合
531	2024/9/15 20:24:17	267秒	微信	N/A	B女	16	B否	B否	B高二	A城市	A 0~10	D 介于中间	C 有些不符合	C 有些不符合	C 有些不符合	C 有些不符合	B不符合	B不符合	B不符合	B不符合
532	2024/9/15 20:30:39	892秒	微信	N/A	A男	17	B否	B否	C高三	B农村	A 0~10	E有些符合	E有些符合	C 有些不符合	E有些符合	E有些符合	E有些符合	E有些符合	E有些符合	E有些符合
533	2024/9/15 20:31:43	396秒	微信	N/A	A男	16	B否	B否	B高二	C乡镇	A 0~10	E有些符合	E有些符合	E有些符合	F 符合	E有些符合	D 介于中间	E有些符合	E有些符合	E有些符合
534	2024/9/15 20:39:34	288秒	微信	N/A	B女	15	B否	B否	A高一	B农村	A 0~10	E有些符合	D 介于中间	D 介于中间	D 介于中间	D 介于中间	D 介于中间	D 介于中间	D 介于中间	D 介于中间
535	2024/9/15 20:48:23	213秒	微信	N/A	A男	16	B否	B否	A高一	C乡镇	A 0~10	E有些符合	E有些符合	E有些符合	E有些符合	E有些符合	E有些符合	E有些符合	E有些符合	E有些符合
536	2024/9/15 21:15:03	528秒	微信	N/A	B女	16	B否	B否	A高一	C乡镇	A 0~10	D 介于中间	C 有些不符合	C 有些不符合	B不符合	B不符合	B不符合	B不符合	B不符合	B不符合
537	2024/9/15 21:20:20	330秒	微信	N/A	A男	15	B否	B否	B高二	A城市	C 20~30	G明显符合	G明显符合	G明显符合	G明显符合	G明显符合	G明显符合	G明显符合	G明显符合	G明显符合
538	2024/9/15 21:39:26	534秒	微信	N/A	A男	16	B否	B否	A高一	B农村	A 0~10	E有些符合	C 有些不符合	A明显不符合	E有些符合	D 介于中间	F 符合	D 介于中间	D 介于中间	D 介于中间
539	2024/9/15 21:53:11	616秒	微信	N/A	A男	17	B否	B否	B高二	C乡镇	B 10~20	D 介于中间	D 介于中间	C 有些不符合	D 介于中间	D 介于中间	D 介于中间	D 介于中间	E有些符合	C 有些不符合
540	2024/9/15 21:53:49	304秒	微信	N/A	A男	16	A是	B否	A高一	C乡镇	B 10~20	D 介于中间	D 介于中间	D 介于中间	D 介于中间	D 介于中间	D 介于中间	D 介于中间	D 介于中间	D 介于中间
541	2024/9/15 22:30:41	2736秒	微信	N/A	B女	17	B否	B否	B高二	A城市	A 0~10	E有些符合	E有些符合	D 介于中间	E有些符合	E有些符合	E有些符合	E有些符合	E有些符合	E有些符合
542	2024/9/15 22:32:58	307秒	微信	N/A	A男	17	B否	B否	C高三	A城市	A 0~10	A明显不符合	A明显不符合	A明显不符合	A明显不符合	A明显不符合	A明显不符合	A明显不符合	A明显不符合	A明显不符合
543	2024/9/15 22:57:41	241秒	微信	N/A	B女	16	B否	B否	A高一	B农村	A 0~10	E有些符合	G明显符合	G明显符合	G明显符合	G明显符合	G明显符合	G明显符合	G明显符合	G明显符合
544	2024/9/15 22:58:40	368秒	微信	N/A	B女	16	B否	B否	B高二	B农村	A 0~10	E有些符合	E有些符合	C 有些不符合	F 符合	F 符合	F 符合	F 符合	F 符合	F 符合
545	2024/9/15 23:11:32	544秒	微信	N/A	B女	16	B否	B否	A高一	B农村	A 0~10	F 符合	D 介于中间	E有些符合	E有些符合	E有些符合	E有些符合	G明显符合	E有些符合	F 符合
546	2024/9/15 23:13:02	864秒	微信	N/A	B女	16	B否	B否	B高二	B农村	A 0~10	D 介于中间	F 符合	C 有些不符合	C 有些不符合	C 有些不符合	E有些符合	D 介于中间	E有些符合	D 介于中间
547	2024/9/16 2:02:13	521秒	微信	N/A	B女	17	B否	B否	C高三	B农村	A 0~10	E有些符合	E有些符合	E有些符合	G明显符合	F 符合	E有些符合	F 符合	E有些符合	F 符合
548	2024/9/16 7:16:40	386秒	微信	N/A	A男	18	B否	B否	C高三	C乡镇	A 0~10	D 介于中间	D 介于中间	D 介于中间	D 介于中间	D 介于中间	D 介于中间	C 有些不符合	D 介于中间	E有些符合
549	2024/9/16 7:20:45	702秒	微信	N/A	A男	17	A是	B否	B高二	B农村	A 0~10	D 介于中间	D 介于中间	D 介于中间	D 介于中间	D 介于中间	E有些符合	D 介于中间	E有些符合	E有些符合
550	2024/9/16 7:54:04	214秒	微信	N/A	A男	16	A是	B否	A高一	C乡镇	A 0~10	C 有些不符合	C 有些不符合	E有些符合	E有些符合	E有些符合	E有些符合	E有些符合	E有些符合	E有些符合
551	2024/9/16 8:15:59	827秒	微信	N/A	A男	15	A是	B否	A高一	B农村	A 0~10	A明显不符合	A明显不符合	A明显不符合	A明显不符合	A明显不符合	A明显不符合	A明显不符合	A明显不符合	A明显不符合
552	2024/9/16 8:45:22	315秒	微信	N/A	B女	16	B否	B否	A高一	B农村	A 0~10	F 符合	G明显符合	G明显符合	G明显符合	G明显符合	G明显符合	G明显符合	G明显符合	G明显符合
553	2024/9/16 8:49:01	270秒	微信	N/A	A男	16	B否	B否	B高二	B农村	A 0~10	E有些符合	C 有些不符合	B不符合	D 介于中间	C 有些不符合	D 介于中间	B不符合	E有些符合	E有些符合
554	2024/9/16 8:54:08	250秒	微信	N/A	B女	16	B否	B否	B高二	A城市	A 0~10	E有些符合	E有些符合	E有些符合	E有些符合	E有些符合	D 介于中间	E有些符合	E有些符合	E有些符合
555	2024/9/16 9:12:45	326秒	微信	N/A	A男	16	B否	B否	B高二	C乡镇	A 0~10	E有些符合	E有些符合	D 介于中间	E有些符合	E有些符合	E有些符合	E有些符合	D 介于中间	E有些符合
556	2024/9/16 9:13:39	417秒	微信	N/A	B女	16	B否	B否	B高二	C乡镇	A 0~10	D 介于中间	E有些符合	D 介于中间	D 介于中间	D 介于中间	E有些符合	D 介于中间	D 介于中间	D 介于中间
557	2024/9/16 9:16:40	183秒	微信	N/A	A男	16	B否	B否	B高二	A城市	A 0~10	F 符合	E有些符合	D 介于中间	C 有些不符合	B不符合	D 介于中间	D 介于中间	C 有些不符合	C 有些不符合
558	2024/9/16 9:24:46	323秒	微信	N/A	B女	17	B否	B否	C高三	B农村	A 0~10	D 介于中间	E有些符合	F 符合	E有些符合	E有些符合	E有些符合	D 介于中间	E有些符合	E有些符合
559	2024/9/16 9:50:02	433秒	微信	N/A	B女	18	B否	B否	C高三	B农村	A 0~10	D 介于中间	D 介于中间	E有些符合	E有些符合	E有些符合	D 介于中间	E有些符合	D 介于中间	E有些符合
560	2024/9/16 9:56:54	323秒	微信	N/A	B女	17	B否	B否	C高三	B农村	A 0~10	B不符合	A明显不符合	A明显不符合	B不符合	B不符合	B不符合	C 有些不符合	D 介于中间	E有些符合
561	2024/9/16 10:21:33	466秒	微信	N/A	B女	15	A是	B否	A高一	C乡镇	A 0~10	E有些符合	C 有些不符合	D 介于中间	C 有些不符合	D 介于中间	D 介于中间	B不符合	C 有些不符合	C 有些不符合
562	2024/9/16 11:25:50	399秒	微信	N/A	A男	16	B否	B否	B高二	A城市	A 0~10	E有些符合	G明显符合	G明显符合	G明显符合	G明显符合	G明显符合	G明显符合	G明显符合	G明显符合
563	2024/9/16 11:26:59	347秒	微信	N/A	A男	16	B否	B否	B高二	B农村	A 0~10	D 介于中间	D 介于中间	C 有些不符合	B不符合	B不符合	E有些符合	C 有些不符合	B不符合	B不符合
564	2024/9/16 11:28:31	419秒	微信	N/A	B女	16	A是	B否	A高一	C乡镇	A 0~10	F 符合	F 符合	F 符合	F 符合	F 符合	F 符合	F 符合	F 符合	F 符合
565	2024/9/16 11:39:57	500秒	微信	N/A	B女	16	A是	B否	B高二	A城市	A 0~10	F 符合	F 符合	G明显符合	G明显符合	G明显符合	G明显符合	F 符合	F 符合	E有些符合
566	2024/9/16 12:00:16	204秒	微信	N/A	A男	16	B否	B否	B高二	B农村	A 0~10	D 介于中间	D 介于中间	D 介于中间	D 介于中间	D 介于中间	D 介于中间	D 介于中间	D 介于中间	D 介于中间
567	2024/9/16 12:25:19	405秒	微信	N/A	B女	17	B否	B否	C高三	B农村	A 0~10	E有些符合	E有些符合	D 介于中间	D 介于中间	E有些符合	F 符合	E有些符合	E有些符合	E有些符合
568	2024/9/16 12:36:35	211秒	微信	N/A	B女	16	B否	B否	B高二	B农村	A 0~10	D 介于中间	D 介于中间	D 介于中间	D 介于中间	D 介于中间	D 介于中间	E有些符合	E有些符合	F 符合
569	2024/9/16 12:39:34	3227秒	微信	N/A	B女	16	A是	B否	B高二	B农村	A 0~10	D 介于中间	D 介于中间	D 介于中间	D 介于中间	E有些符合	D 介于中间	D 介于中间	D 介于中间	D 介于中间
570	2024/9/16 12:43:57	221秒	微信	N/A	B女	16	A是	B否	B高二	B农村	A 0~10	D 介于中间	D 介于中间	D 介于中间	D 介于中间	D 介于中间	D 介于中间	D 介于中间	D 介于中间	D 介于中间
571	2024/9/16 12:50:59	370秒	微信	N/A	A男	15	B否	B否	A高一	B农村	B 10~20	D 介于中间	D 介于中间	B不符合	D 介于中间	E有些符合	E有些符合	E有些符合	E有些符合	D 介于中间
572	2024/9/16 13:03:17	301秒	微信	N/A	A男	18	B否	B否	C高三	B农村	A 0~10	C 有些不符合	C 有些不符合	B不符合	B不符合	B不符合	B不符合	C 有些不符合	B不符合	B不符合
573	2024/9/16 13:13:57	625秒	微信	N/A	A男	15	B否	B否	A高一	A城市	A 0~10	D 介于中间	E有些符合	F 符合	F 符合	F 符合	F 符合	E有些符合	D 介于中间	F 符合
574	2024/9/16 13:15:36	403秒	微信	N/A	A男	17	A是	B否	C高三	B农村	A 0~10	F 符合	F 符合	G明显符合	F 符合	F 符合	F 符合	F 符合	E有些符合	G明显符合
575	2024/9/16 13:37:02	342秒	微信	N/A	B女	18	B否	B否	C高三	B农村	A 0~10	E有些符合	D 介于中间	D 介于中间	E有些符合	E有些符合	E有些符合	D 介于中间	E有些符合	D 介于中间
576	2024/9/16 14:02:23	487秒	微信	N/A	A男	15	B否	B否	A高一	B农村	A 0~10	E有些符合	B不符合	E有些符合	C 有些不符合	C 有些不符合	B不符合	F 符合	B不符合	F 符合
577	2024/9/16 14:16:20	192秒	微信	N/A	A男	16	B否	B否	B高二	B农村	A 0~10	G明显符合	G明显符合	G明显符合	F 符合	G明显符合	G明显符合	G明显符合	G明显符合	G明显符合
578	2024/9/16 14:17:11	216秒	微信	N/A	B女	17	B否	B否	B高二	C乡镇	A 0~10	D 介于中间	D 介于中间	D 介于中间	D 介于中间	D 介于中间	D 介于中间	D 介于中间	D 介于中间	D 介于中间
579	2024/9/16 14:18:35	133秒	微信	N/A	B女	16	B否	B否	B高二	C乡镇	A 0~10	E有些符合	F 符合	E有些符合	E有些符合	E有些符合	A明显不符合	A明显不符合	B不符合	B不符合
580	2024/9/16 14:18:41	298秒	微信	N/A	B女	16	B否	B否	B高二	B农村	A 0~10	E有些符合	E有些符合	D 介于中间	E有些符合	E有些符合	E有些符合	E有些符合	D 介于中间	E有些符合
581	2024/9/16 14:19:44	354秒	微信	N/A	A男	16	B否	B否	B高二	B农村	A 0~10	E有些符合	C 有些不符合	E有些符合	G明显符合	G明显符合	E有些符合	G明显符合	D 介于中间	G明显符合
582	2024/9/16 14:19:46	381秒	微信	N/A	B女	17	B否	B否	B高二	C乡镇	B 10~20	D 介于中间	D 介于中间	D 介于中间	D 介于中间	D 介于中间	D 介于中间	D 介于中间	E有些符合	E有些符合
583	2024/9/16 14:20:54	379秒	微信	N/A	B女	16	B否	B否	B高二	B农村	A 0~10	D 介于中间	E有些符合	D 介于中间	D 介于中间	E有些符合	D 介于中间	D 介于中间	D 介于中间	E有些符合
584	2024/9/16 14:21:06	510秒	微信	N/A	B女	16	B否	B否	B高二	B农村	A 0~10	F 符合	F 符合	G明显符合	F 符合	G明显符合	F 符合	F 符合	E有些符合	F 符合
585	2024/9/16 14:21:21	286秒	微信	N/A	B女	16	B否	B否	B高二	A城市	B 10~20	F 符合	D 介于中间	E有些符合	E有些符合	E有些符合	E有些符合	E有些符合	E有些符合	E有些符合
586	2024/9/16 14:21:26	472秒	微信	N/A	B女	16	A是	B否	B高二	C乡镇	A 0~10	G明显符合	G明显符合	F 符合	F 符合	G明显符合	F 符合	F 符合	D 介于中间	G明显符合
587	2024/9/16 14:22:02	402秒	微信	N/A	A男	15	A是	B否	A高一	B农村	A 0~10	D 介于中间	C 有些不符合	E有些符合	D 介于中间	D 介于中间	D 介于中间	E有些符合	D 介于中间	D 介于中间
588	2024/9/16 14:24:38	494秒	微信	N/A	B女	16	B否	B否	B高二	A城市	A 0~10	F 符合	F 符合	F 符合	F 符合	F 符合	F 符合	F 符合	E有些符合	G明显符合
589	2024/9/16 14:27:51	761秒	微信	N/A	A男	17	B否	B否	B高二	A城市	A 0~10	G明显符合	F 符合	E有些符合	E有些符合	F 符合	F 符合	F 符合	F 符合	G明显符合
590	2024/9/16 14:55:13	331秒	微信	N/A	B女	16	B否	B否	B高二	A城市	B 10~20	D 介于中间	E有些符合	E有些符合	D 介于中间	D 介于中间	F 符合	E有些符合	F 符合	G明显符合
591	2024/9/16 14:58:06	280秒	微信	N/A	A男	16	B否	B否	B高二	C乡镇	B 10~20	D 介于中间	C 有些不符合	C 有些不符合	D 介于中间	E有些符合	D 介于中间	E有些符合	E有些符合	E有些符合
592	2024/9/16 14:58:17	367秒	微信	N/A	B女	17	B否	B否	B高二	C乡镇	B 10~20	G明显符合	B不符合	B不符合	G明显符合	F 符合	D 介于中间	G明显符合	G明显符合	A明显不符合
593	2024/9/16 15:07:41	917秒	微信	N/A	A男	16	B否	B否	B高二	B农村	A 0~10	D 介于中间	B不符合	C 有些不符合	E有些符合	C 有些不符合	D 介于中间	C 有些不符合	B不符合	D 介于中间
594	2024/9/16 15:23:06	721秒	微信	N/A	B女	17	B否	B否	C高三	B农村	A 0~10	G明显符合	G明显符合	F 符合	F 符合	G明显符合	G明显符合	G明显符合	D 介于中间	G明显符合
595	2024/9/16 15:24:57	275秒	微信	N/A	B女	17	B否	B否	B高二	B农村	A 0~10	G明显符合	E有些符合	G明显符合	E有些符合	E有些符合	E有些符合	F 符合	E有些符合	F 符合
596	2024/9/16 15:25:03	942秒	微信	N/A	A男	16	B否	B否	B高二	B农村	A 0~10	D 介于中间	D 介于中间	D 介于中间	D 介于中间	D 介于中间	D 介于中间	D 介于中间	D 介于中间	D 介于中间
597	2024/9/16 15:37:22	2366秒	微信	N/A	B女	16	B否	B否	B高二	B农村	A 0~10	C 有些不符合	C 有些不符合	C 有些不符合	C 有些不符合	C 有些不符合	C 有些不符合	C 有些不符合	C 有些不符合	C 有些不符合
598	2024/9/16 15:41:20	557秒	微信	N/A	A男	16	B否	B否	B高二	B农村	A 0~10	G明显符合	G明显符合	G明显符合	G明显符合	G明显符合	G明显符合	G明显符合	D 介于中间	G明显符合
599	2024/9/16 15:43:38	270秒	微信	N/A	B女	17	B否	B否	C高三	B农村	A 0~10	E有些符合	D 介于中间	D 介于中间	D 介于中间	E有些符合	E有些符合	D 介于中间	C 有些不符合	D 介于中间
600	2024/9/16 15:44:27	269秒	微信	N/A	A男	17	B否	B否	C高三	A城市	A 0~10	E有些符合	D 介于中间	D 介于中间	E有些符合	E有些符合	E有些符合	E有些符合	E有些符合	E有些符合
601	2024/9/16 15:44:28	310秒	微信	N/A	B女	17	B否	B否	C高三	C乡镇	A 0~10	E有些符合	E有些符合	E有些符合	E有些符合	F 符合	F 符合	F 符合	F 符合	E有些符合
602	2024/9/16 15:46:15	322秒	微信	N/A	A男	17	A是	B否	C高三	B农村	A 0~10	E有些符合	D 介于中间	D 介于中间	C 有些不符合	D 介于中间	D 介于中间	D 介于中间	F 符合	G明显符合
603	2024/9/16 15:46:55	475秒	微信	N/A	B女	19	B否	B否	C高三	A城市	A 0~10	G明显符合	G明显符合	G明显符合	G明显符合	G明显符合	G明显符合	G明显符合	D 介于中间	G明显符合
604	2024/9/16 15:47:01	400秒	微信	N/A	B女	17	B否	B否	C高三	B农村	A 0~10	G明显符合	E有些符合	E有些符合	E有些符合	G明显符合	F 符合	F 符合	E有些符合	E有些符合
605	2024/9/16 15:49:06	583秒	微信	N/A	B女	16	A是	B否	B高二	B农村	A 0~10	D 介于中间	D 介于中间	D 介于中间	E有些符合	E有些符合	E有些符合	E有些符合	E有些符合	E有些符合
606	2024/9/16 15:49:08	608秒	微信	N/A	A男	17	B否	B否	C高三	B农村	B 10~20	G明显符合	G明显符合	G明显符合	F 符合	F 符合	D 介于中间	F 符合	D 介于中间	F 符合
607	2024/9/16 15:52:25	780秒	微信	N/A	A男	17	B否	B否	C高三	C乡镇	A 0~10	G明显符合	G明显符合	G明显符合	G明显符合	G明显符合	G明显符合	F 符合	E有些符合	G明显符合
608	2024/9/16 15:54:27	810秒	微信	N/A	A男	16	B否	B否	B高二	B农村	A 0~10	B不符合	B不符合	B不符合	B不符合	B不符合	D 介于中间	D 介于中间	C 有些不符合	B不符合
609	2024/9/16 15:59:44	236秒	微信	N/A	B女	17	B否	B否	C高三	B农村	A 0~10	D 介于中间	D 介于中间	D 介于中间	D 介于中间	D 介于中间	D 介于中间	D 介于中间	D 介于中间	D 介于中间
610	2024/9/16 16:02:37	167秒	微信	N/A	B女	17	B否	B否	C高三	A城市	A 0~10	E有些符合	D 介于中间	D 介于中间	D 介于中间	D 介于中间	C 有些不符合	C 有些不符合	F 符合	E有些符合
611	2024/9/16 16:03:48	257秒	微信	N/A	B女	17	A是	B否	C高三	A城市	A 0~10	E有些符合	E有些符合	D 介于中间	E有些符合	E有些符合	D 介于中间	D 介于中间	D 介于中间	D 介于中间
612	2024/9/16 16:08:07	485秒	微信	N/A	A男	17	B否	B否	C高三	B农村	A 0~10	G明显符合	G明显符合	G明显符合	G明显符合	G明显符合	G明显符合	G明显符合	G明显符合	G明显符合
613	2024/9/16 16:19:36	140秒	微信	N/A	A男	17	B否	B否	B高二	B农村	A 0~10	D 介于中间	D 介于中间	D 介于中间	D 介于中间	D 介于中间	D 介于中间	D 介于中间	E有些符合	D 介于中间
614	2024/9/16 16:27:55	690秒	微信	N/A	B女	16	B否	B否	B高二	B农村	A 0~10	D 介于中间	C 有些不符合	B不符合	C 有些不符合	C 有些不符合	D 介于中间	D 介于中间	B不符合	A明显不符合
615	2024/9/16 17:00:38	394秒	微信	N/A	B女	16	B否	B否	A高一	C乡镇	A 0~10	G明显符合	F 符合	F 符合	F 符合	F 符合	F 符合	F 符合	F 符合	F 符合
616	2024/9/16 17:01:13	2320秒	微信	N/A	A男	16	A是	B否	A高一	B农村	A 0~10	D 介于中间	D 介于中间	D 介于中间	E有些符合	E有些符合	E有些符合	D 介于中间	D 介于中间	E有些符合
617	2024/9/16 17:05:09	198秒	微信	N/A	A男	16	A是	B否	A高一	B农村	A 0~10	F 符合	F 符合	D 介于中间	E有些符合	D 介于中间	D 介于中间	D 介于中间	D 介于中间	D 介于中间
618	2024/9/16 17:06:23	449秒	微信	N/A	B女	16	B否	B否	A高一	B农村	A 0~10	D 介于中间	E有些符合	D 介于中间	E有些符合	E有些符合	E有些符合	E有些符合	E有些符合	D 介于中间
619	2024/9/16 17:06:43	447秒	微信	N/A	A男	16	B否	B否	A高一	B农村	A 0~10	D 介于中间	D 介于中间	E有些符合	D 介于中间	F 符合	D 介于中间	D 介于中间	D 介于中间	D 介于中间
620	2024/9/16 17:08:04	368秒	微信	N/A	A男	16	B否	A是	B高二	B农村	A 0~10	E有些符合	D 介于中间	D 介于中间	D 介于中间	D 介于中间	C 有些不符合	D 介于中间	D 介于中间	E有些符合
621	2024/9/16 17:10:58	219秒	微信	N/A	A男	17	B否	B否	C高三	B农村	A 0~10	D 介于中间	D 介于中间	D 介于中间	C 有些不符合	D 介于中间	D 介于中间	D 介于中间	D 介于中间	D 介于中间
622	2024/9/16 17:11:50	930秒	微信	N/A	B女	17	A是	B否	C高三	A城市	A 0~10	B不符合	E有些符合	B不符合	D 介于中间	E有些符合	C 有些不符合	E有些符合	C 有些不符合	D 介于中间
623	2024/9/16 17:11:56	689秒	微信	N/A	B女	16	B否	B否	B高二	C乡镇	A 0~10	E有些符合	E有些符合	E有些符合	F 符合	F 符合	E有些符合	F 符合	E有些符合	D 介于中间
624	2024/9/16 17:15:32	504秒	微信	N/A	B女	17	B否	B否	C高三	B农村	A 0~10	F 符合	E有些符合	F 符合	E有些符合	E有些符合	F 符合	F 符合	E有些符合	F 符合
625	2024/9/16 17:16:11	214秒	微信	N/A	A男	17	B否	B否	C高三	B农村	B 10~20	C 有些不符合	D 介于中间	E有些符合	D 介于中间	C 有些不符合	E有些符合	C 有些不符合	E有些符合	D 介于中间
626	2024/9/16 17:17:02	526秒	微信	N/A	B女	17	B否	B否	C高三	A城市	A 0~10	E有些符合	F 符合	D 介于中间	E有些符合	E有些符合	E有些符合	E有些符合	E有些符合	F 符合
627	2024/9/16 17:17:17	276秒	微信	N/A	B女	18	B否	B否	C高三	C乡镇	B 10~20	E有些符合	E有些符合	E有些符合	F 符合	E有些符合	E有些符合	F 符合	E有些符合	F 符合
628	2024/9/16 17:18:02	320秒	微信	N/A	A男	18	B否	B否	C高三	B农村	B 10~20	C 有些不符合	B不符合	C 有些不符合	B不符合	B不符合	B不符合	B不符合	B不符合	D 介于中间
629	2024/9/16 17:18:04	360秒	微信	N/A	B女	16	A是	B否	A高一	A城市	A 0~10	D 介于中间	F 符合	F 符合	E有些符合	G明显符合	G明显符合	G明显符合	G明显符合	F 符合
630	2024/9/16 17:18:05	122秒	微信	N/A	A男	18	B否	B否	C高三	B农村	A 0~10	G明显符合	G明显符合	G明显符合	G明显符合	G明显符合	G明显符合	G明显符合	G明显符合	G明显符合
631	2024/9/16 17:18:42	291秒	微信	N/A	A男	16	B否	B否	A高一	B农村	B 10~20	A明显不符合	A明显不符合	A明显不符合	A明显不符合	A明显不符合	A明显不符合	A明显不符合	A明显不符合	A明显不符合
632	2024/9/16 17:18:51	340秒	微信	N/A	B女	17	B否	B否	C高三	B农村	A 0~10	C 有些不符合	C 有些不符合	D 介于中间	D 介于中间	E有些符合	C 有些不符合	D 介于中间	A明显不符合	E有些符合
633	2024/9/16 17:19:19	370秒	微信	N/A	B女	17	B否	B否	C高三	B农村	A 0~10	E有些符合	D 介于中间	E有些符合	D 介于中间	E有些符合	E有些符合	B不符合	B不符合	D 介于中间
634	2024/9/16 17:19:38	472秒	微信	N/A	A男	17	B否	B否	C高三	B农村	A 0~10	B不符合	B不符合	C 有些不符合	E有些符合	C 有些不符合	C 有些不符合	A明显不符合	B不符合	F 符合
635	2024/9/16 17:19:53	372秒	微信	N/A	A男	18	B否	B否	C高三	B农村	A 0~10	D 介于中间	D 介于中间	C 有些不符合	C 有些不符合	E有些符合	E有些符合	E有些符合	D 介于中间	E有些符合
636	2024/9/16 17:20:06	292秒	微信	N/A	A男	17	B否	B否	C高三	B农村	A 0~10	D 介于中间	E有些符合	E有些符合	E有些符合	D 介于中间	D 介于中间	D 介于中间	D 介于中间	D 介于中间
637	2024/9/16 17:20:43	555秒	微信	N/A	B女	17	B否	B否	C高三	B农村	A 0~10	D 介于中间	D 介于中间	D 介于中间	D 介于中间	E有些符合	D 介于中间	D 介于中间	D 介于中间	C 有些不符合
638	2024/9/16 17:20:45	185秒	微信	N/A	A男	18	B否	B否	C高三	B农村	B 10~20	D 介于中间	D 介于中间	D 介于中间	D 介于中间	D 介于中间	D 介于中间	D 介于中间	D 介于中间	D 介于中间
639	2024/9/16 17:20:51	330秒	微信	N/A	B女	17	B否	B否	C高三	B农村	A 0~10	D 介于中间	D 介于中间	D 介于中间	D 介于中间	D 介于中间	D 介于中间	D 介于中间	D 介于中间	D 介于中间
640	2024/9/16 17:21:48	333秒	微信	N/A	B女	17	B否	B否	C高三	B农村	A 0~10	D 介于中间	D 介于中间	D 介于中间	D 介于中间	D 介于中间	D 介于中间	D 介于中间	D 介于中间	D 介于中间
641	2024/9/16 17:22:09	351秒	微信	N/A	B女	十七	B否	B否	C高三	A城市	A 0~10	D 介于中间	D 介于中间	D 介于中间	D 介于中间	D 介于中间	E有些符合	D 介于中间	D 介于中间	D 介于中间
642	2024/9/16 17:22:11	440秒	微信	N/A	A男	17	A是	B否	C高三	C乡镇	B 10~20	C 有些不符合	C 有些不符合	C 有些不符合	E有些符合	C 有些不符合	C 有些不符合	C 有些不符合	C 有些不符合	D 介于中间
643	2024/9/16 17:22:22	281秒	微信	N/A	A男	15	B否	B否	A高一	C乡镇	B 10~20	D 介于中间	D 介于中间	D 介于中间	D 介于中间	D 介于中间	D 介于中间	D 介于中间	D 介于中间	D 介于中间
644	2024/9/16 17:22:53	282秒	微信	N/A	B女	17	B否	B否	C高三	A城市	B 10~20	D 介于中间	D 介于中间	E有些符合	E有些符合	E有些符合	D 介于中间	D 介于中间	D 介于中间	D 介于中间
645	2024/9/16 17:22:54	510秒	微信	N/A	B女	16	B否	B否	C高三	A城市	A 0~10	E有些符合	E有些符合	C 有些不符合	G明显符合	F 符合	G明显符合	G明显符合	F 符合	G明显符合
646	2024/9/16 17:23:49	434秒	微信	N/A	B女	17	A是	B否	C高三	B农村	A 0~10	E有些符合	E有些符合	E有些符合	E有些符合	E有些符合	E有些符合	E有些符合	E有些符合	E有些符合
647	2024/9/16 17:24:54	693秒	微信	N/A	A男	18	B否	B否	C高三	B农村	A 0~10	D 介于中间	D 介于中间	E有些符合	E有些符合	D 介于中间	D 介于中间	F 符合	D 介于中间	F 符合
648	2024/9/16 17:25:15	343秒	微信	N/A	A男	18	B否	B否	C高三	B农村	A 0~10	A明显不符合	B不符合	C 有些不符合	B不符合	B不符合	B不符合	B不符合	B不符合	B不符合
649	2024/9/16 17:26:21	606秒	微信	N/A	A男	16	A是	B否	B高二	B农村	B 10~20	E有些符合	E有些符合	A明显不符合	E有些符合	E有些符合	F 符合	E有些符合	F 符合	F 符合
650	2024/9/16 17:27:06	427秒	微信	N/A	B女	17	B否	B否	C高三	B农村	A 0~10	F 符合	G明显符合	G明显符合	G明显符合	G明显符合	G明显符合	G明显符合	G明显符合	G明显符合
651	2024/9/16 17:27:36	724秒	微信	N/A	A男	17	A是	B否	C高三	B农村	A 0~10	E有些符合	B不符合	B不符合	E有些符合	E有些符合	G明显符合	E有些符合	B不符合	F 符合
652	2024/9/16 17:28:52	281秒	微信	N/A	A男	17	A是	B否	C高三	B农村	A 0~10	F 符合	E有些符合	D 介于中间	F 符合	G明显符合	G明显符合	G明显符合	G明显符合	F 符合
653	2024/9/16 17:29:06	839秒	微信	N/A	B女	17	B否	B否	C高三	B农村	A 0~10	D 介于中间	D 介于中间	D 介于中间	D 介于中间	D 介于中间	D 介于中间	D 介于中间	D 介于中间	D 介于中间
654	2024/9/16 17:29:15	353秒	微信	N/A	B女	17	B否	B否	C高三	A城市	A 0~10	D 介于中间	E有些符合	E有些符合	E有些符合	D 介于中间	E有些符合	E有些符合	B不符合	E有些符合
655	2024/9/16 17:29:29	280秒	微信	N/A	A男	17	B否	B否	C高三	B农村	A 0~10	E有些符合	E有些符合	F 符合	D 介于中间	D 介于中间	D 介于中间	D 介于中间	D 介于中间	D 介于中间
656	2024/9/16 17:29:31	203秒	微信	N/A	B女	15	A是	B否	A高一	A城市	A 0~10	D 介于中间	D 介于中间	D 介于中间	D 介于中间	D 介于中间	D 介于中间	D 介于中间	D 介于中间	D 介于中间
657	2024/9/16 17:30:17	626秒	微信	N/A	A男	17	B否	B否	C高三	B农村	A 0~10	D 介于中间	C 有些不符合	B不符合	F 符合	F 符合	D 介于中间	D 介于中间	D 介于中间	D 介于中间
658	2024/9/16 17:30:28	420秒	微信	N/A	B女	18	A是	B否	C高三	A城市	A 0~10	D 介于中间	D 介于中间	C 有些不符合	C 有些不符合	D 介于中间	D 介于中间	D 介于中间	D 介于中间	C 有些不符合
659	2024/9/16 17:30:55	401秒	微信	N/A	A男	16	B否	B否	B高二	B农村	A 0~10	E有些符合	D 介于中间	E有些符合	D 介于中间	D 介于中间	D 介于中间	D 介于中间	D 介于中间	E有些符合
660	2024/9/16 17:31:15	328秒	微信	N/A	A男	17	B否	B否	C高三	C乡镇	A 0~10	E有些符合	E有些符合	D 介于中间	E有些符合	E有些符合	D 介于中间	E有些符合	E有些符合	E有些符合
661	2024/9/16 17:31:53	346秒	微信	N/A	A男	17	B否	B否	C高三	B农村	A 0~10	F 符合	E有些符合	D 介于中间	D 介于中间	E有些符合	E有些符合	D 介于中间	E有些符合	E有些符合
662	2024/9/16 17:32:41	255秒	微信	N/A	A男	15	A是	B否	A高一	B农村	A 0~10	D 介于中间	C 有些不符合	C 有些不符合	B不符合	E有些符合	E有些符合	E有些符合	D 介于中间	D 介于中间
663	2024/9/16 17:34:03	308秒	微信	N/A	A男	17	B否	B否	C高三	A城市	A 0~10	D 介于中间	D 介于中间	D 介于中间	D 介于中间	D 介于中间	D 介于中间	D 介于中间	D 介于中间	D 介于中间
664	2024/9/16 17:34:45	302秒	微信	N/A	A男	16	A是	B否	A高一	B农村	A 0~10	A明显不符合	A明显不符合	A明显不符合	A明显不符合	A明显不符合	A明显不符合	A明显不符合	A明显不符合	A明显不符合
665	2024/9/16 17:35:58	333秒	微信	N/A	B女	17	B否	B否	C高三	C乡镇	A 0~10	E有些符合	E有些符合	E有些符合	F 符合	F 符合	F 符合	F 符合	F 符合	F 符合
666	2024/9/16 17:36:36	400秒	微信	N/A	A男	17	B否	B否	C高三	A城市	B 10~20	D 介于中间	D 介于中间	D 介于中间	D 介于中间	D 介于中间	D 介于中间	D 介于中间	D 介于中间	D 介于中间
667	2024/9/16 17:36:49	173秒	微信	N/A	A男	16	B否	B否	A高一	A城市	A 0~10	G明显符合	G明显符合	G明显符合	G明显符合	G明显符合	D 介于中间	F 符合	G明显符合	F 符合
668	2024/9/16 17:37:02	269秒	微信	N/A	A男	16	B否	B否	A高一	B农村	A 0~10	E有些符合	C 有些不符合	E有些符合	D 介于中间	B不符合	F 符合	E有些符合	E有些符合	D 介于中间
669	2024/9/16 17:37:14	291秒	微信	N/A	B女	15	A是	B否	A高一	B农村	A 0~10	F 符合	G明显符合	G明显符合	G明显符合	F 符合	F 符合	F 符合	F 符合	E有些符合
670	2024/9/16 17:37:18	913秒	微信	N/A	B女	17	B否	B否	C高三	B农村	A 0~10	E有些符合	E有些符合	D 介于中间	E有些符合	F 符合	F 符合	F 符合	E有些符合	F 符合
671	2024/9/16 17:37:23	414秒	微信	N/A	B女	17	B否	B否	C高三	C乡镇	B 10~20	D 介于中间	D 介于中间	C 有些不符合	C 有些不符合	E有些符合	C 有些不符合	E有些符合	C 有些不符合	C 有些不符合
672	2024/9/16 17:40:44	191秒	微信	N/A	A男	15	A是	B否	A高一	C乡镇	B 10~20	A明显不符合	A明显不符合	A明显不符合	A明显不符合	A明显不符合	A明显不符合	A明显不符合	A明显不符合	A明显不符合
673	2024/9/16 17:40:48	284秒	微信	N/A	A男	17	B否	B否	C高三	C乡镇	B 10~20	D 介于中间	C 有些不符合	E有些符合	E有些符合	E有些符合	E有些符合	E有些符合	E有些符合	E有些符合
674	2024/9/16 17:44:03	191秒	微信	N/A	A男	17	A是	B否	C高三	B农村	C 20~30	D 介于中间	D 介于中间	C 有些不符合	D 介于中间	D 介于中间	D 介于中间	D 介于中间	D 介于中间	D 介于中间
675	2024/9/16 17:45:36	178秒	微信	N/A	A男	17	B否	B否	A高一	C乡镇	A 0~10	C 有些不符合	G明显符合	G明显符合	G明显符合	G明显符合	G明显符合	G明显符合	G明显符合	G明显符合
676	2024/9/16 17:46:18	173秒	微信	N/A	B女	17	B否	B否	C高三	B农村	A 0~10	C 有些不符合	D 介于中间	D 介于中间	D 介于中间	D 介于中间	C 有些不符合	B不符合	B不符合	B不符合
677	2024/9/16 17:46:58	395秒	微信	N/A	B女	15	A是	B否	A高一	A城市	A 0~10	B不符合	B不符合	A明显不符合	A明显不符合	A明显不符合	A明显不符合	A明显不符合	A明显不符合	A明显不符合
678	2024/9/16 17:47:26	841秒	微信	N/A	A男	18	B否	B否	C高三	B农村	A 0~10	A明显不符合	A明显不符合	A明显不符合	A明显不符合	A明显不符合	A明显不符合	A明显不符合	A明显不符合	F 符合
679	2024/9/16 17:47:58	272秒	微信	N/A	B女	15	B否	B否	A高一	B农村	A 0~10	G明显符合	G明显符合	F 符合	G明显符合	F 符合	F 符合	F 符合	E有些符合	E有些符合
680	2024/9/16 17:48:19	284秒	微信	N/A	A男	17	B否	A是	C高三	B农村	A 0~10	G明显符合	D 介于中间	D 介于中间	E有些符合	E有些符合	D 介于中间	D 介于中间	E有些符合	E有些符合
681	2024/9/16 17:48:48	395秒	微信	N/A	A男	17	B否	B否	C高三	A城市	A 0~10	C 有些不符合	C 有些不符合	D 介于中间	D 介于中间	C 有些不符合	C 有些不符合	D 介于中间	B不符合	E有些符合
682	2024/9/16 17:48:57	356秒	微信	N/A	B女	16	B否	B否	A高一	B农村	A 0~10	F 符合	E有些符合	F 符合	G明显符合	F 符合	G明显符合	F 符合	F 符合	G明显符合
683	2024/9/16 17:50:28	411秒	微信	N/A	B女	15	B否	B否	A高一	B农村	A 0~10	D 介于中间	E有些符合	D 介于中间	F 符合	F 符合	D 介于中间	D 介于中间	D 介于中间	C 有些不符合
684	2024/9/16 17:50:37	470秒	微信	N/A	B女	15	B否	B否	A高一	B农村	A 0~10	E有些符合	E有些符合	B不符合	F 符合	F 符合	E有些符合	F 符合	C 有些不符合	B不符合
685	2024/9/16 17:50:47	288秒	微信	N/A	B女	16	A是	A是	A高一	B农村	B 10~20	G明显符合	D 介于中间	D 介于中间	D 介于中间	D 介于中间	D 介于中间	D 介于中间	F 符合	D 介于中间
686	2024/9/16 17:51:10	518秒	微信	N/A	A男	16	B否	A是	A高一	C乡镇	A 0~10	E有些符合	C 有些不符合	E有些符合	G明显符合	G明显符合	F 符合	F 符合	C 有些不符合	G明显符合
687	2024/9/16 17:51:14	495秒	微信	N/A	B女	15	B否	B否	A高一	B农村	A 0~10	D 介于中间	B不符合	E有些符合	F 符合	F 符合	F 符合	F 符合	B不符合	F 符合
688	2024/9/16 17:51:18	146秒	微信	N/A	A男	17	A是	B否	C高三	C乡镇	B 10~20	D 介于中间	D 介于中间	E有些符合	D 介于中间	D 介于中间	D 介于中间	D 介于中间	C 有些不符合	C 有些不符合
689	2024/9/16 17:51:26	332秒	微信	N/A	B女	17	A是	B否	C高三	C乡镇	B 10~20	D 介于中间	E有些符合	D 介于中间	E有些符合	D 介于中间	G明显符合	B不符合	A明显不符合	E有些符合
690	2024/9/16 17:52:34	347秒	微信	N/A	A男	17	B否	B否	C高三	B农村	A 0~10	A明显不符合	A明显不符合	A明显不符合	A明显不符合	A明显不符合	A明显不符合	E有些符合	D 介于中间	B不符合
691	2024/9/16 17:52:38	439秒	微信	N/A	B女	16	B否	B否	A高一	C乡镇	A 0~10	G明显符合	D 介于中间	E有些符合	E有些符合	F 符合	G明显符合	F 符合	C 有些不符合	D 介于中间
692	2024/9/16 17:53:46	368秒	微信	N/A	B女	16	B否	B否	A高一	A城市	A 0~10	F 符合	F 符合	F 符合	F 符合	F 符合	F 符合	F 符合	C 有些不符合	F 符合
693	2024/9/16 17:55:16	753秒	微信	N/A	A男	18	B否	B否	C高三	B农村	A 0~10	E有些符合	E有些符合	C 有些不符合	F 符合	E有些符合	D 介于中间	E有些符合	E有些符合	D 介于中间
694	2024/9/16 17:55:24	770秒	微信	N/A	B女	15	B否	B否	A高一	B农村	A 0~10	E有些符合	E有些符合	D 介于中间	E有些符合	E有些符合	E有些符合	E有些符合	E有些符合	E有些符合
695	2024/9/16 17:55:31	380秒	微信	N/A	B女	18	A是	B否	C高三	C乡镇	B 10~20	G明显符合	E有些符合	D 介于中间	E有些符合	E有些符合	F 符合	D 介于中间	E有些符合	E有些符合
696	2024/9/16 17:56:02	2773秒	微信	N/A	A男	17	B否	B否	A高一	B农村	A 0~10	C 有些不符合	B不符合	C 有些不符合	C 有些不符合	C 有些不符合	C 有些不符合	C 有些不符合	C 有些不符合	C 有些不符合
697	2024/9/16 17:57:57	555秒	微信	N/A	B女	16	A是	B否	A高一	B农村	A 0~10	D 介于中间	E有些符合	D 介于中间	D 介于中间	D 介于中间	D 介于中间	D 介于中间	D 介于中间	D 介于中间
698	2024/9/16 17:58:12	739秒	微信	N/A	A男	16	B否	B否	A高一	B农村	A 0~10	C 有些不符合	C 有些不符合	C 有些不符合	B不符合	B不符合	F 符合	B不符合	C 有些不符合	B不符合
699	2024/9/16 17:58:34	494秒	微信	N/A	B女	17	A是	B否	C高三	B农村	B 10~20	G明显符合	G明显符合	G明显符合	G明显符合	G明显符合	G明显符合	G明显符合	G明显符合	G明显符合
700	2024/9/16 18:01:03	371秒	微信	N/A	B女	18	B否	B否	C高三	B农村	A 0~10	E有些符合	E有些符合	E有些符合	E有些符合	E有些符合	D 介于中间	D 介于中间	D 介于中间	D 介于中间
701	2024/9/16 18:01:17	383秒	微信	N/A	B女	17	B否	B否	C高三	B农村	A 0~10	D 介于中间	C 有些不符合	B不符合	C 有些不符合	C 有些不符合	D 介于中间	C 有些不符合	D 介于中间	D 介于中间
702	2024/9/16 18:04:49	593秒	微信	N/A	B女	16	A是	B否	A高一	B农村	A 0~10	E有些符合	B不符合	F 符合	D 介于中间	F 符合	D 介于中间	D 介于中间	A明显不符合	D 介于中间
703	2024/9/16 18:04:57	192秒	微信	N/A	A男	15	B否	B否	A高一	B农村	A 0~10	B不符合	B不符合	B不符合	B不符合	B不符合	B不符合	B不符合	B不符合	B不符合
704	2024/9/16 18:06:08	468秒	微信	N/A	B女	17	B否	B否	C高三	B农村	A 0~10	D 介于中间	D 介于中间	D 介于中间	D 介于中间	D 介于中间	D 介于中间	D 介于中间	D 介于中间	E有些符合
705	2024/9/16 18:08:03	341秒	微信	N/A	A男	15	B否	B否	A高一	C乡镇	A 0~10	C 有些不符合	C 有些不符合	E有些符合	D 介于中间	D 介于中间	D 介于中间	D 介于中间	C 有些不符合	D 介于中间
706	2024/9/16 18:08:48	336秒	微信	N/A	B女	15	A是	B否	A高一	B农村	A 0~10	G明显符合	G明显符合	G明显符合	G明显符合	G明显符合	G明显符合	G明显符合	G明显符合	G明显符合
707	2024/9/16 18:08:53	364秒	微信	N/A	B女	16	B否	B否	A高一	A城市	A 0~10	E有些符合	D 介于中间	E有些符合	D 介于中间	D 介于中间	E有些符合	E有些符合	D 介于中间	D 介于中间
708	2024/9/16 18:08:57	813秒	微信	N/A	B女	18	B否	B否	C高三	B农村	A 0~10	C 有些不符合	D 介于中间	B不符合	B不符合	D 介于中间	C 有些不符合	D 介于中间	B不符合	C 有些不符合
709	2024/9/16 18:09:25	449秒	微信	N/A	B女	16	B否	B否	A高一	B农村	A 0~10	F 符合	F 符合	E有些符合	D 介于中间	F 符合	F 符合	F 符合	F 符合	F 符合
710	2024/9/16 18:10:21	307秒	微信	N/A	A男	16	A是	B否	A高一	B农村	A 0~10	F 符合	F 符合	G明显符合	G明显符合	G明显符合	G明显符合	G明显符合	G明显符合	G明显符合
711	2024/9/16 18:10:51	219秒	微信	N/A	B女	16	B否	B否	A高一	B农村	A 0~10	E有些符合	E有些符合	E有些符合	E有些符合	E有些符合	E有些符合	E有些符合	E有些符合	E有些符合
712	2024/9/16 18:11:23	136秒	微信	N/A	A男	17	B否	B否	C高三	B农村	A 0~10	D 介于中间	D 介于中间	D 介于中间	D 介于中间	D 介于中间	C 有些不符合	D 介于中间	D 介于中间	D 介于中间
713	2024/9/16 18:12:52	438秒	微信	N/A	A男	17	B否	B否	C高三	B农村	A 0~10	E有些符合	D 介于中间	E有些符合	E有些符合	E有些符合	D 介于中间	D 介于中间	D 介于中间	E有些符合
714	2024/9/16 18:15:37	271秒	微信	N/A	B女	15	B否	B否	A高一	C乡镇	A 0~10	E有些符合	E有些符合	D 介于中间	D 介于中间	D 介于中间	C 有些不符合	E有些符合	E有些符合	D 介于中间
715	2024/9/16 18:16:50	620秒	微信	N/A	B女	17	B否	B否	C高三	B农村	A 0~10	D 介于中间	E有些符合	D 介于中间	D 介于中间	D 介于中间	D 介于中间	E有些符合	D 介于中间	E有些符合
716	2024/9/16 18:16:57	584秒	手机提交	直接访问	A男	17	B否	B否	C高三	B农村	A 0~10	D 介于中间	D 介于中间	D 介于中间	D 介于中间	D 介于中间	D 介于中间	D 介于中间	D 介于中间	D 介于中间
717	2024/9/16 18:18:17	385秒	微信	N/A	A男	17	B否	B否	C高三	A城市	A 0~10	E有些符合	E有些符合	C 有些不符合	D 介于中间	D 介于中间	E有些符合	E有些符合	D 介于中间	E有些符合
718	2024/9/16 18:19:21	388秒	微信	N/A	B女	17	B否	B否	C高三	B农村	B 10~20	F 符合	G明显符合	G明显符合	G明显符合	G明显符合	G明显符合	G明显符合	F 符合	G明显符合
719	2024/9/16 18:19:55	473秒	微信	N/A	B女	16	B否	B否	A高一	C乡镇	A 0~10	D 介于中间	E有些符合	E有些符合	D 介于中间	E有些符合	E有些符合	E有些符合	D 介于中间	E有些符合
720	2024/9/16 18:22:46	769秒	微信	N/A	B女	17	A是	B否	C高三	B农村	B 10~20	E有些符合	D 介于中间	E有些符合	D 介于中间	D 介于中间	C 有些不符合	D 介于中间	C 有些不符合	E有些符合
721	2024/9/16 18:23:02	479秒	微信	N/A	B女	17	B否	B否	C高三	A城市	B 10~20	G明显符合	G明显符合	G明显符合	G明显符合	G明显符合	G明显符合	G明显符合	G明显符合	G明显符合
722	2024/9/16 18:24:45	532秒	微信	N/A	A男	17	B否	B否	C高三	B农村	A 0~10	D 介于中间	D 介于中间	D 介于中间	D 介于中间	D 介于中间	D 介于中间	D 介于中间	D 介于中间	D 介于中间
723	2024/9/16 18:28:24	258秒	微信	N/A	B女	17	B否	B否	C高三	B农村	B 10~20	D 介于中间	E有些符合	B不符合	D 介于中间	D 介于中间	C 有些不符合	D 介于中间	C 有些不符合	D 介于中间
724	2024/9/16 18:29:09	305秒	微信	N/A	A男	17	A是	B否	C高三	A城市	B 10~20	E有些符合	D 介于中间	E有些符合	E有些符合	E有些符合	D 介于中间	E有些符合	D 介于中间	G明显符合
725	2024/9/16 18:30:42	437秒	微信	N/A	A男	38	B否	B否	C高三	B农村	A 0~10	F 符合	F 符合	F 符合	E有些符合	C 有些不符合	D 介于中间	D 介于中间	E有些符合	F 符合
726	2024/9/16 18:31:19	393秒	微信	N/A	B女	17	A是	B否	C高三	B农村	A 0~10	E有些符合	D 介于中间	E有些符合	E有些符合	E有些符合	E有些符合	D 介于中间	D 介于中间	E有些符合
727	2024/9/16 18:31:43	491秒	微信	N/A	B女	15	B否	B否	A高一	A城市	A 0~10	E有些符合	E有些符合	D 介于中间	E有些符合	D 介于中间	E有些符合	F 符合	E有些符合	C 有些不符合
728	2024/9/16 18:31:53	342秒	微信	N/A	B女	15	B否	B否	A高一	B农村	B 10~20	D 介于中间	C 有些不符合	C 有些不符合	D 介于中间	C 有些不符合	D 介于中间	D 介于中间	D 介于中间	D 介于中间
729	2024/9/16 18:33:00	882秒	微信	N/A	A男	15	B否	B否	A高一	B农村	A 0~10	F 符合	D 介于中间	G明显符合	F 符合	E有些符合	F 符合	F 符合	D 介于中间	G明显符合
730	2024/9/16 18:33:53	530秒	微信	N/A	B女	17	A是	B否	C高三	B农村	B 10~20	D 介于中间	C 有些不符合	C 有些不符合	C 有些不符合	D 介于中间	D 介于中间	D 介于中间	D 介于中间	E有些符合
731	2024/9/16 18:34:29	250秒	微信	N/A	B女	18	B否	B否	C高三	B农村	A 0~10	E有些符合	E有些符合	E有些符合	E有些符合	E有些符合	E有些符合	E有些符合	E有些符合	E有些符合
732	2024/9/16 18:35:51	355秒	微信	N/A	A男	17	B否	B否	C高三	B农村	A 0~10	F 符合	F 符合	D 介于中间	D 介于中间	F 符合	F 符合	F 符合	D 介于中间	F 符合
733	2024/9/16 18:36:12	1930秒	微信	N/A	B女	18	B否	B否	C高三	B农村	A 0~10	D 介于中间	D 介于中间	D 介于中间	G明显符合	F 符合	G明显符合	D 介于中间	E有些符合	G明显符合
734	2024/9/16 18:37:37	221秒	微信	N/A	B女	17	B否	B否	C高三	B农村	A 0~10	E有些符合	D 介于中间	D 介于中间	E有些符合	E有些符合	D 介于中间	C 有些不符合	C 有些不符合	D 介于中间
735	2024/9/16 18:39:53	214秒	微信	N/A	A男	17	B否	B否	C高三	C乡镇	A 0~10	D 介于中间	D 介于中间	D 介于中间	D 介于中间	D 介于中间	D 介于中间	D 介于中间	D 介于中间	D 介于中间
736	2024/9/16 18:42:10	126秒	微信	N/A	A男	17	B否	B否	C高三	C乡镇	B 10~20	D 介于中间	D 介于中间	D 介于中间	D 介于中间	C 有些不符合	D 介于中间	D 介于中间	D 介于中间	D 介于中间
737	2024/9/16 18:43:01	277秒	微信	N/A	A男	17	A是	B否	C高三	B农村	B 10~20	C 有些不符合	C 有些不符合	C 有些不符合	B不符合	B不符合	C 有些不符合	B不符合	B不符合	B不符合
738	2024/9/16 18:44:35	431秒	微信	N/A	A男	17	A是	B否	C高三	B农村	A 0~10	G明显符合	G明显符合	F 符合	F 符合	G明显符合	F 符合	G明显符合	F 符合	F 符合
739	2024/9/16 18:45:34	132秒	微信	N/A	A男	17	A是	B否	C高三	B农村	B 10~20	C 有些不符合	C 有些不符合	C 有些不符合	B不符合	C 有些不符合	C 有些不符合	B不符合	C 有些不符合	B不符合
740	2024/9/16 18:45:40	533秒	微信	N/A	A男	16	B否	B否	A高一	C乡镇	B 10~20	D 介于中间	D 介于中间	D 介于中间	D 介于中间	D 介于中间	F 符合	E有些符合	D 介于中间	D 介于中间
741	2024/9/16 18:46:08	363秒	微信	N/A	B女	15	B否	B否	A高一	C乡镇	B 10~20	D 介于中间	E有些符合	E有些符合	E有些符合	E有些符合	E有些符合	E有些符合	E有些符合	G明显符合
742	2024/9/16 18:46:25	638秒	微信	N/A	B女	17	B否	B否	C高三	B农村	A 0~10	F 符合	E有些符合	D 介于中间	E有些符合	D 介于中间	C 有些不符合	F 符合	B不符合	D 介于中间
743	2024/9/16 18:46:48	2400秒	微信	N/A	B女	15	B否	B否	A高一	B农村	A 0~10	C 有些不符合	B不符合	B不符合	E有些符合	D 介于中间	D 介于中间	D 介于中间	D 介于中间	E有些符合
744	2024/9/16 18:48:48	742秒	微信	N/A	B女	15	B否	B否	A高一	C乡镇	B 10~20	G明显符合	G明显符合	G明显符合	G明显符合	G明显符合	G明显符合	G明显符合	D 介于中间	G明显符合
745	2024/9/16 18:49:07	267秒	微信	N/A	A男	19	B否	B否	C高三	B农村	A 0~10	F 符合	F 符合	F 符合	F 符合	F 符合	F 符合	F 符合	F 符合	F 符合
746	2024/9/16 18:51:01	481秒	微信	N/A	B女	15	B否	B否	A高一	B农村	A 0~10	D 介于中间	E有些符合	D 介于中间	E有些符合	D 介于中间	D 介于中间	D 介于中间	D 介于中间	E有些符合
747	2024/9/16 18:52:33	187秒	微信	N/A	A男	19	B否	B否	C高三	B农村	A 0~10	F 符合	F 符合	F 符合	F 符合	F 符合	F 符合	F 符合	F 符合	F 符合
748	2024/9/16 18:53:17	195秒	微信	N/A	A男	16	A是	B否	A高一	B农村	A 0~10	A明显不符合	C 有些不符合	C 有些不符合	A明显不符合	A明显不符合	A明显不符合	A明显不符合	A明显不符合	A明显不符合
749	2024/9/16 18:54:27	1009秒	微信	N/A	B女	17	B否	B否	C高三	B农村	A 0~10	F 符合	F 符合	G明显符合	G明显符合	G明显符合	G明显符合	G明显符合	G明显符合	G明显符合
750	2024/9/16 18:55:18	331秒	微信	N/A	A男	16	B否	B否	A高一	B农村	A 0~10	D 介于中间	D 介于中间	D 介于中间	D 介于中间	E有些符合	D 介于中间	D 介于中间	D 介于中间	D 介于中间
751	2024/9/16 18:57:24	982秒	微信	N/A	A男	17	B否	B否	C高三	B农村	A 0~10	E有些符合	D 介于中间	C 有些不符合	D 介于中间	E有些符合	F 符合	F 符合	B不符合	E有些符合
752	2024/9/16 18:57:29	473秒	微信	N/A	A男	16	B否	B否	A高一	B农村	A 0~10	D 介于中间	C 有些不符合	E有些符合	E有些符合	E有些符合	C 有些不符合	B不符合	C 有些不符合	E有些符合
753	2024/9/16 18:59:50	432秒	微信	N/A	A男	15	B否	B否	A高一	B农村	A 0~10	F 符合	F 符合	D 介于中间	D 介于中间	E有些符合	E有些符合	G明显符合	D 介于中间	F 符合
754	2024/9/16 19:00:04	288秒	微信	N/A	A男	17	B否	B否	C高三	B农村	A 0~10	D 介于中间	C 有些不符合	B不符合	B不符合	B不符合	B不符合	D 介于中间	C 有些不符合	C 有些不符合
755	2024/9/16 19:03:00	422秒	微信	N/A	B女	17	A是	B否	B高二	C乡镇	D ≥30	E有些符合	E有些符合	C 有些不符合	C 有些不符合	E有些符合	C 有些不符合	B不符合	C 有些不符合	F 符合
756	2024/9/16 19:05:24	197秒	微信	N/A	A男	15	B否	B否	A高一	B农村	A 0~10	D 介于中间	D 介于中间	D 介于中间	D 介于中间	D 介于中间	D 介于中间	D 介于中间	D 介于中间	D 介于中间
757	2024/9/16 19:05:32	180秒	微信	N/A	A男	16	A是	B否	A高一	B农村	B 10~20	G明显符合	G明显符合	G明显符合	G明显符合	G明显符合	G明显符合	G明显符合	G明显符合	G明显符合
758	2024/9/16 19:06:26	481秒	微信	N/A	B女	17	A是	B否	C高三	B农村	A 0~10	C 有些不符合	C 有些不符合	C 有些不符合	D 介于中间	C 有些不符合	E有些符合	E有些符合	C 有些不符合	C 有些不符合
759	2024/9/16 19:06:56	271秒	微信	N/A	B女	15	B否	B否	A高一	B农村	A 0~10	G明显符合	F 符合	F 符合	E有些符合	F 符合	G明显符合	D 介于中间	C 有些不符合	D 介于中间
760	2024/9/16 19:07:21	310秒	微信	N/A	A男	15	A是	B否	A高一	B农村	A 0~10	B不符合	B不符合	C 有些不符合	A明显不符合	A明显不符合	A明显不符合	B不符合	B不符合	A明显不符合
761	2024/9/16 19:07:57	229秒	微信	N/A	A男	17	A是	B否	C高三	B农村	A 0~10	E有些符合	D 介于中间	D 介于中间	D 介于中间	E有些符合	D 介于中间	C 有些不符合	C 有些不符合	C 有些不符合
762	2024/9/16 19:08:31	376秒	微信	N/A	A男	16	B否	B否	A高一	A城市	A 0~10	C 有些不符合	E有些符合	D 介于中间	D 介于中间	C 有些不符合	C 有些不符合	E有些符合	C 有些不符合	E有些符合
763	2024/9/16 19:09:11	1111秒	微信	N/A	B女	17	A是	B否	C高三	A城市	A 0~10	D 介于中间	D 介于中间	D 介于中间	C 有些不符合	E有些符合	C 有些不符合	E有些符合	C 有些不符合	C 有些不符合
764	2024/9/16 19:09:27	266秒	微信	N/A	A男	丨5	B否	B否	A高一	B农村	A 0~10	G明显符合	G明显符合	D 介于中间	D 介于中间	G明显符合	G明显符合	G明显符合	G明显符合	G明显符合
765	2024/9/16 19:10:21	847秒	微信	N/A	A男	16	A是	B否	A高一	B农村	A 0~10	E有些符合	E有些符合	F 符合	F 符合	F 符合	F 符合	F 符合	D 介于中间	G明显符合
766	2024/9/16 19:11:00	453秒	微信	N/A	B女	15	B否	B否	A高一	A城市	A 0~10	D 介于中间	D 介于中间	D 介于中间	D 介于中间	D 介于中间	F 符合	D 介于中间	D 介于中间	F 符合
767	2024/9/16 19:11:29	534秒	微信	N/A	B女	17	B否	B否	A高一	B农村	A 0~10	D 介于中间	D 介于中间	D 介于中间	D 介于中间	E有些符合	D 介于中间	D 介于中间	D 介于中间	D 介于中间
768	2024/9/16 19:11:50	321秒	微信	N/A	B女	17	B否	B否	C高三	C乡镇	A 0~10	E有些符合	E有些符合	D 介于中间	E有些符合	E有些符合	E有些符合	E有些符合	E有些符合	E有些符合
769	2024/9/16 19:12:42	440秒	微信	N/A	A男	17	B否	B否	C高三	B农村	A 0~10	C 有些不符合	C 有些不符合	D 介于中间	D 介于中间	E有些符合	E有些符合	E有些符合	D 介于中间	E有些符合
770	2024/9/16 19:14:06	962秒	微信	N/A	B女	17	B否	B否	C高三	B农村	A 0~10	D 介于中间	C 有些不符合	E有些符合	D 介于中间	C 有些不符合	B不符合	D 介于中间	C 有些不符合	D 介于中间
771	2024/9/16 19:14:20	317秒	微信	N/A	B女	16	B否	B否	A高一	B农村	A 0~10	E有些符合	D 介于中间	F 符合	F 符合	F 符合	E有些符合	E有些符合	E有些符合	F 符合
772	2024/9/16 19:14:32	419秒	微信	N/A	B女	17	B否	B否	C高三	A城市	A 0~10	C 有些不符合	D 介于中间	C 有些不符合	E有些符合	E有些符合	F 符合	E有些符合	E有些符合	E有些符合
773	2024/9/16 19:15:27	781秒	微信	N/A	A男	15	A是	B否	A高一	B农村	A 0~10	F 符合	D 介于中间	D 介于中间	D 介于中间	E有些符合	E有些符合	E有些符合	D 介于中间	E有些符合
774	2024/9/16 19:15:49	257秒	微信	N/A	A男	16	B否	B否	A高一	B农村	A 0~10	D 介于中间	E有些符合	B不符合	D 介于中间	F 符合	F 符合	F 符合	E有些符合	E有些符合
775	2024/9/16 19:15:51	128秒	微信	N/A	A男	15	B否	B否	A高一	B农村	A 0~10	D 介于中间	D 介于中间	D 介于中间	D 介于中间	D 介于中间	D 介于中间	D 介于中间	D 介于中间	D 介于中间
776	2024/9/16 19:17:15	386秒	微信	N/A	B女	17	B否	B否	C高三	B农村	A 0~10	D 介于中间	D 介于中间	E有些符合	E有些符合	E有些符合	D 介于中间	E有些符合	D 介于中间	F 符合
777	2024/9/16 19:18:02	499秒	微信	N/A	B女	16	A是	B否	A高一	B农村	A 0~10	C 有些不符合	E有些符合	C 有些不符合	C 有些不符合	B不符合	B不符合	D 介于中间	A明显不符合	D 介于中间
778	2024/9/16 19:18:27	298秒	微信	N/A	B女	15	A是	B否	A高一	B农村	A 0~10	E有些符合	E有些符合	D 介于中间	D 介于中间	E有些符合	D 介于中间	E有些符合	E有些符合	E有些符合
779	2024/9/16 19:18:51	621秒	微信	N/A	A男	15	B否	B否	A高一	A城市	A 0~10	E有些符合	E有些符合	C 有些不符合	E有些符合	C 有些不符合	C 有些不符合	C 有些不符合	A明显不符合	A明显不符合
780	2024/9/16 19:19:11	405秒	微信	N/A	A男	18	B否	B否	C高三	B农村	A 0~10	E有些符合	E有些符合	E有些符合	E有些符合	E有些符合	E有些符合	E有些符合	E有些符合	E有些符合
781	2024/9/16 19:20:15	577秒	微信	N/A	B女	18	B否	B否	C高三	B农村	A 0~10	G明显符合	G明显符合	G明显符合	F 符合	F 符合	G明显符合	F 符合	E有些符合	G明显符合
782	2024/9/16 19:20:30	768秒	微信	N/A	A男	16	B否	B否	A高一	B农村	A 0~10	D 介于中间	B不符合	B不符合	D 介于中间	B不符合	B不符合	A明显不符合	B不符合	C 有些不符合
783	2024/9/16 19:20:53	899秒	微信	N/A	A男	18	A是	B否	C高三	B农村	A 0~10	E有些符合	D 介于中间	B不符合	C 有些不符合	D 介于中间	D 介于中间	D 介于中间	B不符合	E有些符合
784	2024/9/16 19:21:21	501秒	微信	N/A	B女	15	B否	B否	A高一	B农村	A 0~10	D 介于中间	D 介于中间	D 介于中间	D 介于中间	E有些符合	C 有些不符合	D 介于中间	C 有些不符合	F 符合
785	2024/9/16 19:22:44	331秒	微信	N/A	A男	17	A是	B否	C高三	C乡镇	A 0~10	A明显不符合	A明显不符合	A明显不符合	A明显不符合	A明显不符合	A明显不符合	A明显不符合	A明显不符合	A明显不符合
786	2024/9/16 19:22:56	213秒	微信	N/A	A男	15	B否	B否	A高一	B农村	A 0~10	G明显符合	G明显符合	G明显符合	G明显符合	G明显符合	G明显符合	G明显符合	G明显符合	G明显符合
787	2024/9/16 19:23:17	260秒	微信	N/A	B女	15	B否	B否	A高一	C乡镇	B 10~20	F 符合	E有些符合	D 介于中间	E有些符合	E有些符合	D 介于中间	E有些符合	D 介于中间	E有些符合
788	2024/9/16 19:23:45	216秒	微信	N/A	B女	16	B否	B否	A高一	C乡镇	A 0~10	E有些符合	E有些符合	D 介于中间	D 介于中间	D 介于中间	E有些符合	E有些符合	D 介于中间	D 介于中间
789	2024/9/16 19:23:58	407秒	微信	N/A	A男	15	A是	B否	A高一	C乡镇	A 0~10	E有些符合	E有些符合	D 介于中间	D 介于中间	D 介于中间	C 有些不符合	D 介于中间	C 有些不符合	G明显符合
790	2024/9/16 19:25:18	245秒	微信	N/A	A男	16	A是	B否	A高一	B农村	A 0~10	G明显符合	G明显符合	G明显符合	G明显符合	G明显符合	G明显符合	G明显符合	F 符合	G明显符合
791	2024/9/16 19:25:21	818秒	微信	N/A	A男	16	B否	B否	A高一	C乡镇	A 0~10	D 介于中间	A明显不符合	A明显不符合	A明显不符合	A明显不符合	A明显不符合	A明显不符合	A明显不符合	A明显不符合
792	2024/9/16 19:26:59	293秒	微信	N/A	B女	16	B否	B否	A高一	B农村	A 0~10	C 有些不符合	D 介于中间	E有些符合	C 有些不符合	F 符合	F 符合	E有些符合	C 有些不符合	C 有些不符合
793	2024/9/16 19:28:37	432秒	微信	N/A	A男	15	B否	B否	A高一	C乡镇	A 0~10	D 介于中间	D 介于中间	D 介于中间	D 介于中间	D 介于中间	D 介于中间	D 介于中间	D 介于中间	D 介于中间
794	2024/9/16 19:29:19	414秒	微信	N/A	B女	15周	B否	B否	A高一	B农村	A 0~10	C 有些不符合	B不符合	B不符合	B不符合	B不符合	B不符合	B不符合	B不符合	B不符合
795	2024/9/16 19:29:33	295秒	微信	N/A	A男	16	B否	B否	A高一	A城市	A 0~10	G明显符合	D 介于中间	G明显符合	G明显符合	G明显符合	G明显符合	G明显符合	G明显符合	G明显符合
796	2024/9/16 19:30:37	543秒	微信	N/A	B女	16	A是	B否	A高一	B农村	A 0~10	E有些符合	E有些符合	E有些符合	E有些符合	E有些符合	E有些符合	E有些符合	E有些符合	E有些符合
797	2024/9/16 19:31:01	263秒	微信	N/A	A男	17	A是	B否	C高三	B农村	A 0~10	D 介于中间	C 有些不符合	D 介于中间	C 有些不符合	D 介于中间	D 介于中间	D 介于中间	C 有些不符合	D 介于中间
798	2024/9/16 19:31:30	307秒	微信	N/A	A男	17	B否	B否	C高三	B农村	A 0~10	E有些符合	E有些符合	D 介于中间	D 介于中间	E有些符合	E有些符合	E有些符合	E有些符合	E有些符合
799	2024/9/16 19:32:31	365秒	微信	N/A	A男	18	B否	B否	C高三	B农村	A 0~10	E有些符合	D 介于中间	E有些符合	E有些符合	E有些符合	C 有些不符合	D 介于中间	E有些符合	E有些符合
800	2024/9/16 19:33:39	994秒	微信	N/A	B女	17	B否	B否	C高三	C乡镇	B 10~20	D 介于中间	D 介于中间	E有些符合	D 介于中间	D 介于中间	D 介于中间	D 介于中间	D 介于中间	D 介于中间
801	2024/9/16 19:35:01	383秒	微信	N/A	B女	15	B否	B否	A高一	B农村	A 0~10	E有些符合	E有些符合	C 有些不符合	D 介于中间	E有些符合	F 符合	F 符合	E有些符合	C 有些不符合
802	2024/9/16 19:35:10	215秒	微信	N/A	A男	17	A是	B否	C高三	B农村	A 0~10	D 介于中间	C 有些不符合	D 介于中间	D 介于中间	E有些符合	E有些符合	E有些符合	E有些符合	E有些符合
803	2024/9/16 19:35:57	633秒	微信	N/A	A男	17	B否	B否	C高三	B农村	A 0~10	E有些符合	D 介于中间	D 介于中间	D 介于中间	E有些符合	E有些符合	E有些符合	C 有些不符合	D 介于中间
804	2024/9/16 19:36:00	581秒	微信	N/A	B女	15	A是	B否	A高一	B农村	A 0~10	E有些符合	D 介于中间	D 介于中间	D 介于中间	E有些符合	D 介于中间	E有些符合	D 介于中间	C 有些不符合
805	2024/9/16 19:36:18	332秒	微信	N/A	A男	16	B否	B否	A高一	B农村	A 0~10	B不符合	F 符合	D 介于中间	D 介于中间	F 符合	F 符合	F 符合	F 符合	D 介于中间
806	2024/9/16 19:36:31	355秒	微信	N/A	B女	16	B否	B否	A高一	B农村	A 0~10	E有些符合	D 介于中间	D 介于中间	C 有些不符合	C 有些不符合	E有些符合	E有些符合	C 有些不符合	C 有些不符合
807	2024/9/16 19:36:41	431秒	微信	N/A	B女	16	A是	B否	A高一	B农村	A 0~10	F 符合	F 符合	D 介于中间	D 介于中间	F 符合	E有些符合	E有些符合	D 介于中间	F 符合
808	2024/9/16 19:37:01	462秒	微信	N/A	A男	16	A是	B否	A高一	B农村	A 0~10	F 符合	G明显符合	G明显符合	G明显符合	G明显符合	G明显符合	G明显符合	G明显符合	G明显符合
809	2024/9/16 19:37:02	266秒	微信	N/A	A男	16	B否	B否	A高一	B农村	A 0~10	E有些符合	F 符合	F 符合	F 符合	F 符合	F 符合	F 符合	F 符合	F 符合
810	2024/9/16 19:38:49	650秒	微信	N/A	B女	15	A是	B否	A高一	A城市	A 0~10	F 符合	A明显不符合	G明显符合	A明显不符合	F 符合	F 符合	F 符合	E有些符合	D 介于中间
811	2024/9/16 19:38:53	417秒	微信	N/A	A男	16	A是	B否	C高三	B农村	A 0~10	E有些符合	E有些符合	D 介于中间	E有些符合	E有些符合	D 介于中间	D 介于中间	D 介于中间	C 有些不符合
812	2024/9/16 19:38:54	469秒	微信	N/A	A男	17	B否	B否	C高三	A城市	A 0~10	C 有些不符合	C 有些不符合	C 有些不符合	C 有些不符合	D 介于中间	D 介于中间	C 有些不符合	C 有些不符合	E有些符合
813	2024/9/16 19:39:06	471秒	微信	N/A	B女	15	B否	B否	A高一	B农村	A 0~10	D 介于中间	D 介于中间	C 有些不符合	C 有些不符合	F 符合	D 介于中间	F 符合	D 介于中间	G明显符合
814	2024/9/16 19:40:50	252秒	微信	N/A	B女	15	B否	B否	A高一	A城市	A 0~10	A明显不符合	B不符合	B不符合	B不符合	B不符合	D 介于中间	D 介于中间	D 介于中间	D 介于中间
815	2024/9/16 19:42:25	713秒	微信	N/A	B女	15	B否	B否	A高一	B农村	A 0~10	E有些符合	E有些符合	E有些符合	D 介于中间	E有些符合	C 有些不符合	E有些符合	B不符合	C 有些不符合
816	2024/9/16 19:43:14	539秒	微信	N/A	B女	15	B否	B否	A高一	B农村	A 0~10	E有些符合	E有些符合	E有些符合	E有些符合	E有些符合	E有些符合	E有些符合	E有些符合	F 符合
817	2024/9/16 19:43:22	454秒	微信	N/A	A男	15	B否	B否	A高一	B农村	A 0~10	D 介于中间	D 介于中间	B不符合	D 介于中间	D 介于中间	D 介于中间	D 介于中间	D 介于中间	D 介于中间
818	2024/9/16 19:43:26	543秒	微信	N/A	A男	15	B否	B否	A高一	B农村	A 0~10	E有些符合	E有些符合	D 介于中间	E有些符合	E有些符合	E有些符合	E有些符合	E有些符合	E有些符合
819	2024/9/16 19:43:53	302秒	微信	N/A	B女	17	B否	B否	C高三	A城市	A 0~10	F 符合	G明显符合	G明显符合	F 符合	F 符合	F 符合	G明显符合	G明显符合	G明显符合
820	2024/9/16 19:44:16	216秒	微信	N/A	A男	16	B否	B否	A高一	B农村	A 0~10	D 介于中间	D 介于中间	D 介于中间	D 介于中间	D 介于中间	D 介于中间	D 介于中间	D 介于中间	D 介于中间
821	2024/9/16 19:45:50	943秒	微信	N/A	A男	17	B否	B否	C高三	C乡镇	A 0~10	C 有些不符合	C 有些不符合	A明显不符合	C 有些不符合	C 有些不符合	E有些符合	E有些符合	E有些符合	D 介于中间
822	2024/9/16 19:45:53	855秒	微信	N/A	B女	15	B否	B否	A高一	B农村	A 0~10	D 介于中间	E有些符合	E有些符合	D 介于中间	E有些符合	D 介于中间	F 符合	E有些符合	D 介于中间
823	2024/9/16 19:46:24	223秒	微信	N/A	A男	15	B否	B否	A高一	B农村	C 20~30	E有些符合	E有些符合	E有些符合	E有些符合	E有些符合	E有些符合	E有些符合	E有些符合	D 介于中间
824	2024/9/16 19:46:32	448秒	微信	N/A	A男	16	B否	B否	A高一	C乡镇	A 0~10	F 符合	D 介于中间	D 介于中间	E有些符合	F 符合	F 符合	F 符合	F 符合	F 符合
825	2024/9/16 19:46:39	354秒	微信	N/A	B女	16	B否	B否	A高一	B农村	A 0~10	G明显符合	G明显符合	G明显符合	G明显符合	G明显符合	G明显符合	G明显符合	G明显符合	G明显符合
826	2024/9/16 19:47:25	634秒	微信	N/A	A男	18	B否	B否	C高三	B农村	A 0~10	C 有些不符合	C 有些不符合	C 有些不符合	E有些符合	C 有些不符合	C 有些不符合	E有些符合	C 有些不符合	C 有些不符合
827	2024/9/16 19:48:07	619秒	微信	N/A	A男	15	B否	B否	A高一	C乡镇	A 0~10	F 符合	E有些符合	E有些符合	F 符合	G明显符合	F 符合	G明显符合	F 符合	F 符合
828	2024/9/16 19:50:20	257秒	微信	N/A	A男	16	B否	B否	A高一	C乡镇	A 0~10	D 介于中间	D 介于中间	C 有些不符合	C 有些不符合	C 有些不符合	D 介于中间	D 介于中间	C 有些不符合	D 介于中间
829	2024/9/16 19:52:40	1377秒	微信	N/A	B女	16	B否	B否	B高二	A城市	B 10~20	D 介于中间	E有些符合	F 符合	F 符合	F 符合	F 符合	G明显符合	D 介于中间	G明显符合
830	2024/9/16 19:52:45	479秒	微信	N/A	A男	18	B否	B否	C高三	C乡镇	A 0~10	D 介于中间	D 介于中间	E有些符合	D 介于中间	C 有些不符合	D 介于中间	D 介于中间	D 介于中间	D 介于中间
831	2024/9/16 19:52:51	555秒	微信	N/A	A男	15	B否	B否	A高一	A城市	A 0~10	E有些符合	B不符合	G明显符合	G明显符合	G明显符合	G明显符合	D 介于中间	G明显符合	G明显符合
832	2024/9/16 19:55:41	1041秒	微信	N/A	A男	15	B否	B否	A高一	B农村	A 0~10	B不符合	B不符合	B不符合	B不符合	B不符合	A明显不符合	C 有些不符合	B不符合	B不符合
833	2024/9/16 19:55:49	179秒	微信	N/A	B女	15	B否	B否	A高一	C乡镇	A 0~10	B不符合	D 介于中间	D 介于中间	D 介于中间	D 介于中间	D 介于中间	D 介于中间	D 介于中间	D 介于中间
834	2024/9/16 19:55:54	351秒	微信	N/A	A男	17	B否	B否	C高三	B农村	A 0~10	C 有些不符合	C 有些不符合	C 有些不符合	C 有些不符合	D 介于中间	C 有些不符合	C 有些不符合	D 介于中间	C 有些不符合
835	2024/9/16 19:57:09	1536秒	微信	N/A	A男	15	A是	B否	A高一	C乡镇	A 0~10	G明显符合	D 介于中间	F 符合	E有些符合	F 符合	D 介于中间	D 介于中间	E有些符合	E有些符合
836	2024/9/16 19:58:49	363秒	微信	N/A	A男	16	A是	B否	A高一	C乡镇	B 10~20	D 介于中间	D 介于中间	D 介于中间	F 符合	F 符合	F 符合	F 符合	E有些符合	F 符合
837	2024/9/16 19:59:00	415秒	微信	N/A	A男	17	B否	A是	C高三	B农村	A 0~10	E有些符合	B不符合	B不符合	E有些符合	E有些符合	E有些符合	F 符合	E有些符合	E有些符合
838	2024/9/16 19:59:38	188秒	微信	N/A	A男	16	B否	B否	A高一	B农村	A 0~10	D 介于中间	B不符合	C 有些不符合	B不符合	D 介于中间	B不符合	B不符合	B不符合	B不符合
839	2024/9/16 19:59:55	471秒	微信	N/A	B女	15	A是	B否	A高一	A城市	A 0~10	E有些符合	G明显符合	G明显符合	G明显符合	G明显符合	G明显符合	G明显符合	G明显符合	G明显符合
840	2024/9/16 20:01:23	372秒	微信	N/A	A男	17	B否	B否	C高三	B农村	A 0~10	D 介于中间	D 介于中间	D 介于中间	D 介于中间	D 介于中间	E有些符合	D 介于中间	D 介于中间	E有些符合
841	2024/9/16 20:01:52	383秒	微信	N/A	A男	15	B否	B否	A高一	B农村	B 10~20	F 符合	C 有些不符合	D 介于中间	E有些符合	D 介于中间	C 有些不符合	E有些符合	C 有些不符合	E有些符合
842	2024/9/16 20:04:15	2254秒	微信	N/A	B女	16	B否	B否	A高一	B农村	A 0~10	D 介于中间	B不符合	B不符合	A明显不符合	D 介于中间	D 介于中间	A明显不符合	D 介于中间	A明显不符合
843	2024/9/16 20:04:15	287秒	微信	N/A	A男	17	B否	A是	C高三	B农村	A 0~10	E有些符合	E有些符合	D 介于中间	E有些符合	E有些符合	E有些符合	E有些符合	E有些符合	E有些符合
844	2024/9/16 20:04:34	934秒	微信	N/A	B女	15	B否	B否	A高一	B农村	A 0~10	C 有些不符合	D 介于中间	C 有些不符合	B不符合	C 有些不符合	C 有些不符合	D 介于中间	B不符合	C 有些不符合
845	2024/9/16 20:05:11	545秒	微信	N/A	A男	15	B否	B否	A高一	B农村	A 0~10	E有些符合	D 介于中间	D 介于中间	C 有些不符合	D 介于中间	D 介于中间	E有些符合	D 介于中间	E有些符合
846	2024/9/16 20:05:39	374秒	微信	N/A	B女	16	B否	B否	A高一	A城市	A 0~10	G明显符合	G明显符合	G明显符合	G明显符合	G明显符合	G明显符合	G明显符合	G明显符合	G明显符合
847	2024/9/16 20:08:39	425秒	微信	N/A	B女	17	B否	B否	C高三	B农村	A 0~10	D 介于中间	E有些符合	D 介于中间	D 介于中间	E有些符合	C 有些不符合	D 介于中间	D 介于中间	E有些符合
848	2024/9/16 20:08:42	893秒	微信	N/A	A男	18	B否	B否	C高三	B农村	A 0~10	E有些符合	E有些符合	D 介于中间	C 有些不符合	C 有些不符合	C 有些不符合	C 有些不符合	C 有些不符合	D 介于中间
849	2024/9/16 20:09:33	687秒	微信	N/A	A男	15	B否	B否	A高一	B农村	A 0~10	C 有些不符合	E有些符合	D 介于中间	E有些符合	E有些符合	D 介于中间	E有些符合	C 有些不符合	D 介于中间
850	2024/9/16 20:09:43	134秒	微信	N/A	A男	15	B否	B否	A高一	B农村	A 0~10	B不符合	C 有些不符合	C 有些不符合	D 介于中间	C 有些不符合	D 介于中间	E有些符合	F 符合	D 介于中间
851	2024/9/16 20:09:53	172秒	微信	N/A	A男	16	B否	B否	A高一	B农村	A 0~10	F 符合	D 介于中间	E有些符合	D 介于中间	D 介于中间	D 介于中间	A明显不符合	D 介于中间	D 介于中间
852	2024/9/16 20:09:55	330秒	微信	N/A	B女	18	B否	A是	C高三	B农村	A 0~10	D 介于中间	D 介于中间	B不符合	C 有些不符合	A明显不符合	E有些符合	B不符合	A明显不符合	B不符合
853	2024/9/16 20:10:22	449秒	微信	N/A	B女	16	B否	B否	A高一	B农村	A 0~10	D 介于中间	E有些符合	D 介于中间	E有些符合	E有些符合	E有些符合	D 介于中间	D 介于中间	E有些符合
854	2024/9/16 20:13:51	436秒	微信	N/A	B女	16	B否	B否	A高一	B农村	A 0~10	C 有些不符合	C 有些不符合	D 介于中间	D 介于中间	C 有些不符合	E有些符合	D 介于中间	C 有些不符合	D 介于中间
855	2024/9/16 20:14:01	362秒	微信	N/A	A男	16	B否	B否	A高一	B农村	A 0~10	E有些符合	D 介于中间	E有些符合	E有些符合	E有些符合	D 介于中间	E有些符合	E有些符合	E有些符合
856	2024/9/16 20:14:37	334秒	微信	N/A	B女	15	B否	B否	A高一	B农村	A 0~10	D 介于中间	D 介于中间	D 介于中间	D 介于中间	D 介于中间	D 介于中间	D 介于中间	D 介于中间	D 介于中间
857	2024/9/16 20:20:51	328秒	微信	N/A	A男	17	B否	B否	C高三	B农村	B 10~20	F 符合	E有些符合	C 有些不符合	D 介于中间	E有些符合	C 有些不符合	F 符合	E有些符合	F 符合
858	2024/9/16 20:21:44	422秒	微信	N/A	A男	17	B否	B否	C高三	B农村	B 10~20	D 介于中间	D 介于中间	D 介于中间	B不符合	E有些符合	E有些符合	E有些符合	D 介于中间	D 介于中间
859	2024/9/16 20:21:45	303秒	微信	N/A	A男	17	B否	B否	C高三	B农村	A 0~10	D 介于中间	D 介于中间	D 介于中间	F 符合	C 有些不符合	D 介于中间	C 有些不符合	D 介于中间	C 有些不符合
860	2024/9/16 20:25:30	345秒	微信	N/A	B女	15	B否	B否	A高一	C乡镇	A 0~10	D 介于中间	D 介于中间	D 介于中间	D 介于中间	E有些符合	E有些符合	F 符合	E有些符合	F 符合
861	2024/9/16 20:26:10	702秒	微信	N/A	B女	15	B否	B否	A高一	C乡镇	A 0~10	E有些符合	D 介于中间	F 符合	F 符合	F 符合	E有些符合	E有些符合	B不符合	D 介于中间
862	2024/9/16 20:27:19	338秒	微信	N/A	B女	16	B否	B否	A高一	C乡镇	A 0~10	F 符合	F 符合	C 有些不符合	E有些符合	F 符合	E有些符合	E有些符合	E有些符合	D 介于中间
863	2024/9/16 20:28:31	1473秒	微信	N/A	B女	15	B否	B否	A高一	B农村	A 0~10	B不符合	B不符合	B不符合	B不符合	B不符合	D 介于中间	C 有些不符合	B不符合	B不符合
864	2024/9/16 20:28:51	2893秒	微信	N/A	B女	17	B否	B否	C高三	B农村	A 0~10	E有些符合	D 介于中间	D 介于中间	D 介于中间	E有些符合	E有些符合	E有些符合	E有些符合	D 介于中间
865	2024/9/16 20:34:06	507秒	微信	N/A	A男	16	B否	B否	A高一	C乡镇	A 0~10	D 介于中间	E有些符合	F 符合	B不符合	E有些符合	C 有些不符合	D 介于中间	F 符合	D 介于中间
866	2024/9/16 20:34:31	373秒	微信	N/A	A男	15	B否	B否	A高一	B农村	B 10~20	D 介于中间	E有些符合	E有些符合	D 介于中间	E有些符合	B不符合	E有些符合	E有些符合	C 有些不符合
867	2024/9/16 20:35:22	276秒	微信	N/A	A男	15	A是	B否	A高一	B农村	A 0~10	D 介于中间	B不符合	C 有些不符合	D 介于中间	D 介于中间	D 介于中间	F 符合	D 介于中间	D 介于中间
868	2024/9/16 20:36:20	696秒	微信	N/A	A男	18	B否	B否	C高三	A城市	A 0~10	C 有些不符合	B不符合	B不符合	D 介于中间	B不符合	F 符合	D 介于中间	C 有些不符合	C 有些不符合
869	2024/9/16 20:37:12	660秒	微信	N/A	B女	15	A是	B否	A高一	A城市	A 0~10	D 介于中间	E有些符合	D 介于中间	E有些符合	D 介于中间	D 介于中间	D 介于中间	C 有些不符合	F 符合
870	2024/9/16 20:37:56	388秒	微信	N/A	B女	15	B否	B否	A高一	C乡镇	C 20~30	D 介于中间	D 介于中间	D 介于中间	D 介于中间	D 介于中间	E有些符合	E有些符合	E有些符合	E有些符合
871	2024/9/16 20:37:57	401秒	微信	N/A	B女	17	B否	B否	A高一	C乡镇	A 0~10	D 介于中间	D 介于中间	C 有些不符合	D 介于中间	D 介于中间	D 介于中间	E有些符合	D 介于中间	E有些符合
872	2024/9/16 20:38:23	587秒	微信	N/A	A男	18	A是	B否	B高二	B农村	A 0~10	F 符合	F 符合	E有些符合	F 符合	F 符合	G明显符合	D 介于中间	D 介于中间	F 符合
873	2024/9/16 20:38:48	125秒	微信	N/A	A男	17	B否	B否	C高三	C乡镇	D ≥30	E有些符合	B不符合	C 有些不符合	C 有些不符合	C 有些不符合	B不符合	B不符合	B不符合	C 有些不符合
874	2024/9/16 20:39:33	352秒	微信	N/A	A男	17	B否	B否	C高三	B农村	A 0~10	D 介于中间	E有些符合	D 介于中间	D 介于中间	D 介于中间	E有些符合	C 有些不符合	C 有些不符合	D 介于中间
875	2024/9/16 20:40:45	336秒	微信	N/A	B女	16	B否	B否	A高一	B农村	A 0~10	G明显符合	B不符合	G明显符合	G明显符合	G明显符合	G明显符合	G明显符合	B不符合	D 介于中间
876	2024/9/16 20:41:32	247秒	微信	N/A	A男	18	B否	B否	C高三	A城市	A 0~10	G明显符合	G明显符合	G明显符合	E有些符合	G明显符合	E有些符合	E有些符合	G明显符合	G明显符合
877	2024/9/16 20:42:18	477秒	微信	N/A	B女	14	B否	B否	A高一	B农村	A 0~10	E有些符合	E有些符合	D 介于中间	E有些符合	E有些符合	E有些符合	E有些符合	E有些符合	E有些符合
878	2024/9/16 20:42:30	342秒	微信	N/A	B女	17	B否	B否	C高三	B农村	A 0~10	C 有些不符合	C 有些不符合	C 有些不符合	B不符合	D 介于中间	D 介于中间	D 介于中间	D 介于中间	D 介于中间
879	2024/9/16 20:42:37	284秒	微信	N/A	A男	17	B否	B否	C高三	A城市	A 0~10	D 介于中间	D 介于中间	D 介于中间	D 介于中间	C 有些不符合	D 介于中间	D 介于中间	D 介于中间	E有些符合
880	2024/9/16 20:42:44	273秒	微信	N/A	B女	18	B否	B否	C高三	B农村	A 0~10	D 介于中间	D 介于中间	D 介于中间	D 介于中间	D 介于中间	D 介于中间	D 介于中间	D 介于中间	D 介于中间
881	2024/9/16 20:43:33	429秒	微信	N/A	B女	17	B否	B否	C高三	B农村	A 0~10	D 介于中间	E有些符合	E有些符合	E有些符合	E有些符合	D 介于中间	E有些符合	E有些符合	F 符合
882	2024/9/16 20:44:16	643秒	微信	N/A	B女	16	B否	B否	A高一	A城市	A 0~10	D 介于中间	C 有些不符合	E有些符合	C 有些不符合	C 有些不符合	E有些符合	E有些符合	E有些符合	E有些符合
883	2024/9/16 20:44:47	409秒	微信	N/A	B女	18	B否	B否	C高三	B农村	A 0~10	E有些符合	E有些符合	D 介于中间	E有些符合	E有些符合	E有些符合	E有些符合	C 有些不符合	E有些符合
884	2024/9/16 20:45:01	319秒	微信	N/A	A男	18	B否	B否	C高三	C乡镇	A 0~10	E有些符合	E有些符合	D 介于中间	E有些符合	C 有些不符合	D 介于中间	E有些符合	E有些符合	E有些符合
885	2024/9/16 20:45:06	456秒	微信	N/A	B女	17	A是	B否	C高三	B农村	A 0~10	D 介于中间	C 有些不符合	D 介于中间	C 有些不符合	C 有些不符合	D 介于中间	D 介于中间	C 有些不符合	D 介于中间
886	2024/9/16 20:45:08	537秒	微信	N/A	B女	17	B否	B否	C高三	C乡镇	A 0~10	D 介于中间	D 介于中间	D 介于中间	D 介于中间	E有些符合	E有些符合	E有些符合	D 介于中间	D 介于中间
887	2024/9/16 20:45:56	437秒	微信	N/A	A男	17	B否	B否	C高三	B农村	C 20~30	F 符合	F 符合	D 介于中间	F 符合	F 符合	F 符合	F 符合	D 介于中间	F 符合
888	2024/9/16 20:49:32	270秒	微信	N/A	A男	18	B否	B否	C高三	C乡镇	A 0~10	E有些符合	D 介于中间	F 符合	E有些符合	E有些符合	E有些符合	F 符合	F 符合	F 符合
889	2024/9/16 20:50:35	255秒	微信	N/A	B女	17	A是	B否	C高三	B农村	A 0~10	B不符合	B不符合	C 有些不符合	C 有些不符合	C 有些不符合	C 有些不符合	D 介于中间	C 有些不符合	C 有些不符合
890	2024/9/16 20:51:15	479秒	微信	N/A	B女	18	B否	B否	C高三	B农村	A 0~10	D 介于中间	B不符合	C 有些不符合	B不符合	D 介于中间	E有些符合	B不符合	B不符合	D 介于中间
891	2024/9/16 20:52:41	431秒	微信	N/A	A男	16	B否	B否	A高一	A城市	A 0~10	D 介于中间	E有些符合	F 符合	E有些符合	E有些符合	F 符合	E有些符合	G明显符合	G明显符合
892	2024/9/16 20:54:15	451秒	微信	N/A	B女	17	B否	B否	C高三	A城市	A 0~10	F 符合	F 符合	G明显符合	G明显符合	G明显符合	F 符合	G明显符合	E有些符合	F 符合
893	2024/9/16 20:55:54	790秒	微信	N/A	B女	18	B否	B否	C高三	C乡镇	A 0~10	C 有些不符合	C 有些不符合	C 有些不符合	C 有些不符合	C 有些不符合	C 有些不符合	C 有些不符合	C 有些不符合	C 有些不符合
894	2024/9/16 20:55:59	440秒	微信	N/A	A男	16	B否	B否	B高二	B农村	A 0~10	E有些符合	E有些符合	E有些符合	F 符合	F 符合	F 符合	F 符合	D 介于中间	D 介于中间
895	2024/9/16 20:57:24	540秒	微信	N/A	A男	17	B否	B否	C高三	B农村	A 0~10	E有些符合	D 介于中间	D 介于中间	D 介于中间	D 介于中间	D 介于中间	E有些符合	E有些符合	D 介于中间
896	2024/9/16 20:58:03	796秒	微信	N/A	B女	17	B否	B否	C高三	B农村	A 0~10	D 介于中间	E有些符合	E有些符合	E有些符合	F 符合	F 符合	F 符合	D 介于中间	F 符合
897	2024/9/16 20:58:10	132秒	微信	N/A	A男	18	B否	B否	C高三	A城市	A 0~10	C 有些不符合	E有些符合	F 符合	B不符合	D 介于中间	E有些符合	A明显不符合	C 有些不符合	C 有些不符合
898	2024/9/16 21:00:28	291秒	微信	N/A	B女	18	B否	B否	C高三	B农村	A 0~10	E有些符合	F 符合	E有些符合	F 符合	F 符合	F 符合	F 符合	E有些符合	E有些符合
899	2024/9/16 21:00:29	103秒	微信	N/A	B女	18	B否	B否	C高三	B农村	A 0~10	D 介于中间	D 介于中间	D 介于中间	D 介于中间	D 介于中间	D 介于中间	D 介于中间	D 介于中间	D 介于中间
900	2024/9/16 21:00:44	384秒	微信	N/A	B女	16	B否	B否	A高一	B农村	A 0~10	D 介于中间	D 介于中间	D 介于中间	D 介于中间	D 介于中间	D 介于中间	D 介于中间	D 介于中间	D 介于中间
901	2024/9/16 21:01:07	364秒	微信	N/A	B女	17	B否	B否	C高三	B农村	A 0~10	D 介于中间	E有些符合	C 有些不符合	C 有些不符合	E有些符合	C 有些不符合	E有些符合	C 有些不符合	D 介于中间
902	2024/9/16 21:01:18	395秒	微信	N/A	A男	16	B否	B否	A高一	C乡镇	B 10~20	D 介于中间	D 介于中间	F 符合	E有些符合	C 有些不符合	C 有些不符合	C 有些不符合	C 有些不符合	B不符合
903	2024/9/16 21:01:30	687秒	微信	N/A	B女	16	B否	B否	A高一	C乡镇	A 0~10	D 介于中间	C 有些不符合	B不符合	D 介于中间	E有些符合	E有些符合	D 介于中间	D 介于中间	D 介于中间
904	2024/9/16 21:02:32	395秒	微信	N/A	A男	17	B否	B否	C高三	B农村	A 0~10	C 有些不符合	C 有些不符合	E有些符合	C 有些不符合	E有些符合	E有些符合	D 介于中间	B不符合	E有些符合
905	2024/9/16 21:02:46	120秒	微信	N/A	B女	18	B否	B否	C高三	B农村	A 0~10	D 介于中间	D 介于中间	D 介于中间	D 介于中间	D 介于中间	D 介于中间	D 介于中间	C 有些不符合	D 介于中间
906	2024/9/16 21:03:09	165秒	微信	N/A	B女	17	A是	B否	C高三	B农村	A 0~10	D 介于中间	D 介于中间	D 介于中间	D 介于中间	D 介于中间	D 介于中间	D 介于中间	D 介于中间	E有些符合
907	2024/9/16 21:03:34	1349秒	微信	N/A	B女	17	B否	B否	C高三	B农村	A 0~10	D 介于中间	D 介于中间	D 介于中间	D 介于中间	D 介于中间	D 介于中间	D 介于中间	D 介于中间	D 介于中间
908	2024/9/16 21:03:53	349秒	微信	N/A	A男	16	B否	B否	B高二	B农村	A 0~10	D 介于中间	E有些符合	D 介于中间	E有些符合	E有些符合	C 有些不符合	E有些符合	E有些符合	E有些符合
909	2024/9/16 21:04:40	225秒	微信	N/A	B女	18	B否	B否	C高三	B农村	A 0~10	E有些符合	E有些符合	F 符合	E有些符合	E有些符合	E有些符合	E有些符合	E有些符合	F 符合
910	2024/9/16 21:07:02	190秒	微信	N/A	B女	17	A是	B否	C高三	B农村	A 0~10	D 介于中间	D 介于中间	D 介于中间	D 介于中间	D 介于中间	E有些符合	D 介于中间	D 介于中间	D 介于中间
911	2024/9/16 21:07:13	709秒	微信	N/A	B女	18	B否	B否	C高三	B农村	A 0~10	C 有些不符合	C 有些不符合	C 有些不符合	C 有些不符合	C 有些不符合	C 有些不符合	C 有些不符合	C 有些不符合	C 有些不符合
912	2024/9/16 21:07:46	661秒	微信	N/A	A男	16	B否	B否	A高一	B农村	A 0~10	E有些符合	E有些符合	D 介于中间	D 介于中间	D 介于中间	D 介于中间	F 符合	F 符合	E有些符合
913	2024/9/16 21:09:38	361秒	微信	N/A	B女	15	B否	B否	A高一	B农村	A 0~10	G明显符合	F 符合	G明显符合	F 符合	F 符合	G明显符合	G明显符合	G明显符合	G明显符合
914	2024/9/16 21:11:59	465秒	微信	N/A	B女	16	B否	B否	A高一	B农村	A 0~10	D 介于中间	D 介于中间	D 介于中间	D 介于中间	D 介于中间	E有些符合	D 介于中间	D 介于中间	D 介于中间
915	2024/9/16 21:12:43	897秒	微信	N/A	B女	16	A是	A是	A高一	B农村	A 0~10	D 介于中间	E有些符合	D 介于中间	E有些符合	E有些符合	D 介于中间	D 介于中间	E有些符合	C 有些不符合
916	2024/9/16 21:15:18	693秒	微信	N/A	A男	17	A是	B否	B高二	B农村	B 10~20	C 有些不符合	C 有些不符合	D 介于中间	D 介于中间	D 介于中间	D 介于中间	D 介于中间	D 介于中间	D 介于中间
917	2024/9/16 21:16:06	433秒	微信	N/A	B女	17	B否	B否	C高三	C乡镇	C 20~30	D 介于中间	D 介于中间	D 介于中间	D 介于中间	D 介于中间	D 介于中间	D 介于中间	D 介于中间	D 介于中间
918	2024/9/16 21:18:06	160秒	微信	N/A	B女	16	B否	B否	A高一	B农村	A 0~10	D 介于中间	D 介于中间	D 介于中间	D 介于中间	D 介于中间	D 介于中间	D 介于中间	D 介于中间	D 介于中间
919	2024/9/16 21:18:21	621秒	微信	N/A	A男	16	B否	B否	B高二	B农村	B 10~20	D 介于中间	D 介于中间	C 有些不符合	C 有些不符合	D 介于中间	D 介于中间	D 介于中间	D 介于中间	E有些符合
920	2024/9/16 21:20:41	359秒	微信	N/A	B女	16	B否	B否	A高一	B农村	A 0~10	G明显符合	G明显符合	G明显符合	G明显符合	G明显符合	G明显符合	G明显符合	G明显符合	G明显符合
921	2024/9/16 21:21:31	165秒	微信	N/A	B女	17	A是	B否	A高一	A城市	B 10~20	E有些符合	G明显符合	E有些符合	E有些符合	E有些符合	F 符合	E有些符合	A明显不符合	E有些符合
922	2024/9/16 21:22:27	431秒	微信	N/A	A男	18	B否	B否	C高三	A城市	A 0~10	E有些符合	E有些符合	E有些符合	E有些符合	E有些符合	E有些符合	E有些符合	E有些符合	E有些符合
923	2024/9/16 21:24:35	379秒	微信	N/A	B女	17	B否	B否	C高三	B农村	A 0~10	D 介于中间	E有些符合	C 有些不符合	D 介于中间	E有些符合	E有些符合	E有些符合	D 介于中间	E有些符合
924	2024/9/16 21:24:57	243秒	微信	N/A	A男	15	B否	B否	A高一	B农村	A 0~10	D 介于中间	D 介于中间	D 介于中间	D 介于中间	D 介于中间	D 介于中间	D 介于中间	D 介于中间	D 介于中间
925	2024/9/16 21:25:11	1281秒	微信	N/A	A男	18	B否	B否	C高三	B农村	A 0~10	E有些符合	C 有些不符合	D 介于中间	E有些符合	D 介于中间	B不符合	E有些符合	D 介于中间	D 介于中间
926	2024/9/16 21:31:01	381秒	微信	N/A	B女	17	B否	B否	C高三	B农村	B 10~20	C 有些不符合	C 有些不符合	C 有些不符合	C 有些不符合	B不符合	B不符合	C 有些不符合	B不符合	C 有些不符合
927	2024/9/16 21:34:57	334秒	微信	N/A	A男	16	B否	B否	A高一	B农村	D ≥30	D 介于中间	E有些符合	B不符合	E有些符合	E有些符合	E有些符合	E有些符合	C 有些不符合	D 介于中间
928	2024/9/16 21:35:18	388秒	微信	N/A	B女	17	B否	B否	C高三	B农村	A 0~10	D 介于中间	D 介于中间	C 有些不符合	D 介于中间	E有些符合	B不符合	E有些符合	E有些符合	F 符合
929	2024/9/16 21:37:42	452秒	微信	N/A	A男	16	B否	B否	A高一	B农村	A 0~10	F 符合	F 符合	E有些符合	E有些符合	E有些符合	E有些符合	E有些符合	F 符合	F 符合
930	2024/9/16 21:39:30	285秒	微信	N/A	B女	16	A是	B否	A高一	C乡镇	B 10~20	G明显符合	G明显符合	G明显符合	G明显符合	G明显符合	F 符合	F 符合	F 符合	G明显符合
931	2024/9/16 21:42:24	995秒	微信	N/A	A男	18	B否	B否	C高三	B农村	A 0~10	D 介于中间	D 介于中间	D 介于中间	D 介于中间	E有些符合	D 介于中间	D 介于中间	D 介于中间	D 介于中间
932	2024/9/16 21:42:24	324秒	微信	N/A	A男	17	B否	B否	C高三	B农村	A 0~10	D 介于中间	D 介于中间	D 介于中间	E有些符合	E有些符合	D 介于中间	D 介于中间	D 介于中间	E有些符合
933	2024/9/16 21:42:26	588秒	微信	N/A	B女	17	A是	B否	C高三	A城市	A 0~10	F 符合	E有些符合	D 介于中间	F 符合	F 符合	F 符合	F 符合	E有些符合	E有些符合
934	2024/9/16 21:44:41	105秒	微信	N/A	B女	17	A是	B否	C高三	A城市	A 0~10	E有些符合	E有些符合	E有些符合	F 符合	E有些符合	F 符合	E有些符合	E有些符合	E有些符合
935	2024/9/16 21:45:09	654秒	微信	N/A	B女	17	B否	B否	C高三	B农村	A 0~10	F 符合	F 符合	F 符合	F 符合	E有些符合	F 符合	F 符合	B不符合	F 符合
936	2024/9/16 21:50:40	352秒	微信	N/A	B女	17	B否	B否	C高三	B农村	A 0~10	D 介于中间	E有些符合	D 介于中间	D 介于中间	D 介于中间	E有些符合	D 介于中间	D 介于中间	D 介于中间
937	2024/9/16 21:51:49	340秒	微信	N/A	B女	17	B否	B否	B高二	B农村	A 0~10	F 符合	F 符合	F 符合	F 符合	F 符合	F 符合	F 符合	F 符合	F 符合
938	2024/9/16 21:51:55	571秒	微信	N/A	B女	17	A是	B否	C高三	B农村	A 0~10	E有些符合	D 介于中间	D 介于中间	C 有些不符合	C 有些不符合	E有些符合	E有些符合	E有些符合	C 有些不符合
939	2024/9/16 21:54:39	361秒	微信	N/A	A男	18	B否	B否	C高三	B农村	A 0~10	D 介于中间	D 介于中间	D 介于中间	D 介于中间	D 介于中间	D 介于中间	D 介于中间	D 介于中间	D 介于中间
940	2024/9/16 21:55:31	138秒	微信	N/A	A男	16	B否	B否	B高二	B农村	A 0~10	D 介于中间	E有些符合	G明显符合	E有些符合	F 符合	F 符合	F 符合	F 符合	F 符合
941	2024/9/16 21:55:56	862秒	微信	N/A	A男	16	A是	B否	A高一	B农村	A 0~10	F 符合	B不符合	E有些符合	C 有些不符合	F 符合	B不符合	C 有些不符合	F 符合	E有些符合
942	2024/9/16 22:01:30	697秒	微信	N/A	A男	17	B否	B否	C高三	A城市	A 0~10	E有些符合	E有些符合	B不符合	B不符合	D 介于中间	B不符合	D 介于中间	D 介于中间	D 介于中间
943	2024/9/16 22:01:48	445秒	微信	N/A	B女	16	B否	B否	A高一	B农村	A 0~10	C 有些不符合	B不符合	A明显不符合	C 有些不符合	D 介于中间	D 介于中间	E有些符合	C 有些不符合	C 有些不符合
944	2024/9/16 22:03:48	410秒	微信	N/A	B女	15	B否	B否	A高一	C乡镇	A 0~10	D 介于中间	D 介于中间	D 介于中间	D 介于中间	D 介于中间	D 介于中间	D 介于中间	D 介于中间	D 介于中间
945	2024/9/16 22:09:18	338秒	微信	N/A	B女	17	B否	B否	C高三	A城市	A 0~10	D 介于中间	D 介于中间	D 介于中间	D 介于中间	D 介于中间	D 介于中间	D 介于中间	D 介于中间	D 介于中间
946	2024/9/16 22:09:58	244秒	微信	N/A	B女	16	B否	B否	B高二	C乡镇	A 0~10	F 符合	B不符合	E有些符合	D 介于中间	C 有些不符合	D 介于中间	D 介于中间	D 介于中间	F 符合
947	2024/9/16 22:13:39	103秒	微信	N/A	B女	16	B否	B否	B高二	C乡镇	A 0~10	C 有些不符合	C 有些不符合	D 介于中间	E有些符合	F 符合	D 介于中间	C 有些不符合	B不符合	D 介于中间
948	2024/9/16 22:15:21	1671秒	微信	N/A	A男	17	B否	B否	C高三	B农村	A 0~10	E有些符合	F 符合	A明显不符合	A明显不符合	E有些符合	F 符合	F 符合	F 符合	E有些符合
949	2024/9/16 22:18:13	897秒	微信	N/A	A男	15	B否	B否	A高一	A城市	A 0~10	G明显符合	G明显符合	G明显符合	G明显符合	G明显符合	G明显符合	G明显符合	G明显符合	G明显符合
950	2024/9/16 22:21:43	415秒	微信	N/A	B女	16	B否	B否	B高二	B农村	B 10~20	E有些符合	E有些符合	E有些符合	E有些符合	E有些符合	E有些符合	E有些符合	E有些符合	E有些符合
951	2024/9/16 22:26:50	562秒	微信	N/A	B女	15	B否	B否	A高一	B农村	A 0~10	E有些符合	E有些符合	D 介于中间	F 符合	A明显不符合	F 符合	D 介于中间	C 有些不符合	E有些符合
952	2024/9/16 22:27:09	377秒	微信	N/A	A男	17	A是	B否	C高三	A城市	A 0~10	E有些符合	E有些符合	E有些符合	E有些符合	E有些符合	D 介于中间	E有些符合	D 介于中间	F 符合
953	2024/9/16 22:30:06	283秒	微信	N/A	A男	17	B否	B否	C高三	B农村	A 0~10	C 有些不符合	C 有些不符合	C 有些不符合	B不符合	B不符合	E有些符合	E有些符合	C 有些不符合	C 有些不符合
954	2024/9/16 22:32:03	257秒	微信	N/A	A男	17	A是	B否	C高三	A城市	A 0~10	C 有些不符合	D 介于中间	C 有些不符合	E有些符合	E有些符合	E有些符合	E有些符合	C 有些不符合	D 介于中间
955	2024/9/16 22:35:42	488秒	微信	N/A	B女	15	B否	B否	A高一	C乡镇	A 0~10	D 介于中间	E有些符合	E有些符合	D 介于中间	D 介于中间	D 介于中间	D 介于中间	D 介于中间	D 介于中间
956	2024/9/16 22:36:41	356秒	微信	N/A	A男	15	A是	B否	A高一	B农村	A 0~10	F 符合	G明显符合	F 符合	F 符合	G明显符合	G明显符合	G明显符合	G明显符合	G明显符合
957	2024/9/16 22:36:45	498秒	微信	N/A	A男	17	B否	B否	B高二	B农村	A 0~10	C 有些不符合	B不符合	B不符合	B不符合	B不符合	B不符合	B不符合	B不符合	D 介于中间
958	2024/9/16 22:37:36	214秒	微信	N/A	A男	16	A是	B否	A高一	B农村	B 10~20	F 符合	G明显符合	G明显符合	G明显符合	G明显符合	G明显符合	G明显符合	B不符合	C 有些不符合
959	2024/9/16 22:38:27	199秒	微信	N/A	B女	16	B否	B否	B高二	C乡镇	B 10~20	G明显符合	G明显符合	G明显符合	G明显符合	G明显符合	G明显符合	G明显符合	G明显符合	G明显符合
960	2024/9/16 22:40:31	109秒	微信	N/A	B女	16	B否	B否	B高二	C乡镇	B 10~20	C 有些不符合	G明显符合	A明显不符合	F 符合	A明显不符合	G明显符合	C 有些不符合	G明显符合	A明显不符合
961	2024/9/16 22:47:40	357秒	微信	N/A	B女	16	A是	B否	A高一	B农村	A 0~10	E有些符合	E有些符合	E有些符合	E有些符合	E有些符合	E有些符合	E有些符合	C 有些不符合	E有些符合
962	2024/9/16 22:50:11	395秒	微信	N/A	B女	15	A是	B否	A高一	C乡镇	A 0~10	E有些符合	D 介于中间	E有些符合	C 有些不符合	D 介于中间	D 介于中间	E有些符合	C 有些不符合	E有些符合
963	2024/9/16 22:54:50	370秒	微信	N/A	A男	15	A是	B否	A高一	A城市	A 0~10	D 介于中间	D 介于中间	F 符合	E有些符合	E有些符合	G明显符合	F 符合	D 介于中间	D 介于中间
964	2024/9/16 22:55:41	1057秒	微信	N/A	B女	16	B否	B否	A高一	B农村	A 0~10	E有些符合	B不符合	C 有些不符合	B不符合	B不符合	B不符合	B不符合	B不符合	B不符合
965	2024/9/16 22:58:34	379秒	微信	N/A	B女	14	B否	B否	A高一	B农村	A 0~10	E有些符合	E有些符合	D 介于中间	D 介于中间	D 介于中间	D 介于中间	E有些符合	D 介于中间	B不符合
966	2024/9/16 23:06:28	239秒	微信	N/A	A男	17	A是	B否	C高三	A城市	A 0~10	E有些符合	D 介于中间	D 介于中间	D 介于中间	D 介于中间	D 介于中间	D 介于中间	C 有些不符合	C 有些不符合
967	2024/9/16 23:22:28	455秒	微信	N/A	A男	16	A是	B否	A高一	B农村	A 0~10	B不符合	B不符合	B不符合	B不符合	B不符合	B不符合	B不符合	B不符合	B不符合
968	2024/9/16 23:29:21	429秒	微信	N/A	A男	17	B否	B否	B高二	B农村	A 0~10	E有些符合	E有些符合	D 介于中间	A明显不符合	F 符合	G明显符合	G明显符合	G明显符合	A明显不符合
969	2024/9/16 23:33:20	434秒	微信	N/A	B女	15	B否	B否	A高一	B农村	A 0~10	F 符合	G明显符合	E有些符合	F 符合	G明显符合	F 符合	F 符合	F 符合	F 符合
970	2024/9/16 23:41:26	708秒	微信	N/A	A男	16	B否	A是	C高三	B农村	A 0~10	F 符合	F 符合	F 符合	F 符合	F 符合	F 符合	F 符合	F 符合	F 符合
971	2024/9/16 23:41:59	187秒	微信	N/A	B女	17	B否	B否	B高二	B农村	A 0~10	D 介于中间	D 介于中间	D 介于中间	D 介于中间	D 介于中间	D 介于中间	D 介于中间	D 介于中间	B不符合
972	2024/9/16 23:46:49	504秒	微信	N/A	B女	15	A是	B否	A高一	C乡镇	A 0~10	G明显符合	G明显符合	G明显符合	G明显符合	G明显符合	F 符合	G明显符合	G明显符合	G明显符合
973	2024/9/16 23:49:44	317秒	微信	N/A	B女	16	B否	B否	A高一	A城市	A 0~10	C 有些不符合	D 介于中间	B不符合	C 有些不符合	D 介于中间	C 有些不符合	F 符合	A明显不符合	C 有些不符合
974	2024/9/16 23:54:46	397秒	微信	N/A	A男	15	B否	B否	A高一	B农村	A 0~10	B不符合	C 有些不符合	B不符合	B不符合	B不符合	B不符合	B不符合	B不符合	E有些符合
975	2024/9/16 23:57:25	124秒	微信	N/A	A男	15	B否	B否	A高一	C乡镇	A 0~10	A明显不符合	A明显不符合	A明显不符合	A明显不符合	A明显不符合	A明显不符合	A明显不符合	A明显不符合	A明显不符合
976	2024/9/16 23:59:26	521秒	微信	N/A	B女	17	A是	B否	C高三	B农村	A 0~10	F 符合	E有些符合	D 介于中间	D 介于中间	E有些符合	D 介于中间	E有些符合	D 介于中间	F 符合
977	2024/9/17 0:13:11	178秒	微信	N/A	A男	16	B否	B否	B高二	B农村	A 0~10	G明显符合	G明显符合	G明显符合	G明显符合	G明显符合	G明显符合	G明显符合	G明显符合	G明显符合
978	2024/9/17 0:13:12	1440秒	微信	N/A	B女	15	B否	B否	A高一	B农村	A 0~10	F 符合	B不符合	B不符合	D 介于中间	G明显符合	F 符合	G明显符合	C 有些不符合	F 符合
979	2024/9/17 0:24:29	612秒	微信	N/A	B女	17	B否	B否	C高三	C乡镇	A 0~10	D 介于中间	D 介于中间	D 介于中间	D 介于中间	E有些符合	E有些符合	E有些符合	E有些符合	E有些符合
980	2024/9/17 0:43:50	194秒	微信	N/A	A男	18	B否	B否	C高三	B农村	B 10~20	E有些符合	E有些符合	E有些符合	E有些符合	E有些符合	E有些符合	E有些符合	E有些符合	E有些符合
981	2024/9/17 0:47:58	341秒	微信	N/A	A男	17	B否	B否	B高二	B农村	C 20~30	E有些符合	D 介于中间	D 介于中间	D 介于中间	D 介于中间	E有些符合	E有些符合	D 介于中间	D 介于中间
982	2024/9/17 0:50:29	421秒	微信	N/A	A男	18	B否	B否	C高三	B农村	A 0~10	C 有些不符合	C 有些不符合	D 介于中间	C 有些不符合	B不符合	B不符合	D 介于中间	D 介于中间	D 介于中间
983	2024/9/17 1:22:50	248秒	微信	N/A	A男	15	B否	A是	A高一	B农村	A 0~10	E有些符合	G明显符合	G明显符合	G明显符合	G明显符合	G明显符合	G明显符合	G明显符合	G明显符合
984	2024/9/17 2:09:23	496秒	微信	N/A	B女	17	B否	B否	C高三	B农村	A 0~10	E有些符合	D 介于中间	D 介于中间	E有些符合	E有些符合	E有些符合	E有些符合	E有些符合	E有些符合
985	2024/9/17 2:15:40	498秒	微信	N/A	B女	17	B否	B否	C高三	B农村	A 0~10	C 有些不符合	C 有些不符合	C 有些不符合	C 有些不符合	C 有些不符合	C 有些不符合	C 有些不符合	C 有些不符合	C 有些不符合
986	2024/9/17 2:29:57	485秒	微信	N/A	B女	17	B否	B否	C高三	B农村	A 0~10	D 介于中间	D 介于中间	D 介于中间	D 介于中间	D 介于中间	F 符合	E有些符合	D 介于中间	D 介于中间
987	2024/9/17 5:40:56	702秒	微信	N/A	B女	17	B否	B否	B高二	B农村	A 0~10	E有些符合	F 符合	D 介于中间	E有些符合	F 符合	E有些符合	F 符合	F 符合	F 符合
988	2024/9/17 6:25:10	749秒	微信	N/A	A男	16	B否	B否	A高一	B农村	A 0~10	D 介于中间	B不符合	B不符合	B不符合	B不符合	B不符合	B不符合	B不符合	B不符合
989	2024/9/17 6:49:38	591秒	微信	N/A	B女	16	B否	B否	A高一	C乡镇	A 0~10	D 介于中间	C 有些不符合	C 有些不符合	C 有些不符合	C 有些不符合	C 有些不符合	D 介于中间	C 有些不符合	C 有些不符合
990	2024/9/17 6:50:41	500秒	微信	N/A	A男	15	B否	B否	A高一	B农村	A 0~10	G明显符合	G明显符合	G明显符合	G明显符合	G明显符合	G明显符合	G明显符合	G明显符合	G明显符合
991	2024/9/17 7:03:42	566秒	微信	N/A	A男	17	B否	B否	C高三	B农村	A 0~10	B不符合	B不符合	B不符合	B不符合	B不符合	B不符合	B不符合	B不符合	B不符合
992	2024/9/17 7:16:37	760秒	微信	N/A	A男	15	B否	B否	A高一	C乡镇	A 0~10	D 介于中间	D 介于中间	G明显符合	E有些符合	E有些符合	D 介于中间	E有些符合	D 介于中间	E有些符合
993	2024/9/17 7:21:36	283秒	微信	N/A	A男	16	B否	B否	B高二	C乡镇	B 10~20	D 介于中间	D 介于中间	F 符合	F 符合	F 符合	F 符合	F 符合	F 符合	E有些符合
994	2024/9/17 7:32:47	381秒	微信	N/A	A男	16	B否	B否	B高二	A城市	A 0~10	E有些符合	E有些符合	E有些符合	E有些符合	E有些符合	E有些符合	E有些符合	E有些符合	E有些符合
995	2024/9/17 7:39:43	430秒	微信	N/A	A男	15	B否	B否	B高二	C乡镇	A 0~10	E有些符合	D 介于中间	G明显符合	G明显符合	G明显符合	G明显符合	F 符合	F 符合	G明显符合
996	2024/9/17 7:40:45	402秒	微信	N/A	B女	16	B否	B否	B高二	C乡镇	A 0~10	D 介于中间	D 介于中间	C 有些不符合	D 介于中间	C 有些不符合	D 介于中间	D 介于中间	D 介于中间	D 介于中间
997	2024/9/17 7:47:38	677秒	微信	N/A	B女	16	B否	B否	B高二	C乡镇	A 0~10	F 符合	D 介于中间	D 介于中间	D 介于中间	D 介于中间	E有些符合	E有些符合	F 符合	D 介于中间
998	2024/9/17 7:56:41	540秒	微信	N/A	A男	16	B否	B否	B高二	B农村	A 0~10	D 介于中间	D 介于中间	D 介于中间	D 介于中间	D 介于中间	D 介于中间	D 介于中间	D 介于中间	D 介于中间
999	2024/9/17 7:58:46	796秒	微信	N/A	A男	16	B否	B否	B高二	A城市	A 0~10	A明显不符合	E有些符合	A明显不符合	E有些符合	E有些符合	E有些符合	E有些符合	E有些符合	B不符合
1000	2024/9/17 8:03:59	434秒	微信	N/A	A男	16	B否	B否	A高一	B农村	A 0~10	C 有些不符合	C 有些不符合	C 有些不符合	B不符合	B不符合	D 介于中间	B不符合	C 有些不符合	E有些符合
1001	2024/9/17 8:04:34	319秒	微信	N/A	B女	16	B否	B否	B高二	A城市	A 0~10	D 介于中间	C 有些不符合	D 介于中间	F 符合	F 符合	F 符合	F 符合	F 符合	E有些符合
1002	2024/9/17 8:10:27	346秒	微信	N/A	B女	15	B否	B否	A高一	B农村	A 0~10	B不符合	B不符合	B不符合	B不符合	B不符合	B不符合	B不符合	B不符合	D 介于中间
1003	2024/9/17 8:11:59	356秒	微信	N/A	B女	15	B否	B否	A高一	B农村	A 0~10	C 有些不符合	E有些符合	C 有些不符合	C 有些不符合	C 有些不符合	C 有些不符合	C 有些不符合	C 有些不符合	C 有些不符合
1004	2024/9/17 8:12:42	774秒	微信	N/A	A男	16	B否	B否	A高一	B农村	A 0~10	F 符合	C 有些不符合	A明显不符合	D 介于中间	D 介于中间	D 介于中间	D 介于中间	F 符合	F 符合
1005	2024/9/17 8:13:26	1069秒	微信	N/A	A男	17	B否	B否	C高三	C乡镇	B 10~20	D 介于中间	F 符合	F 符合	E有些符合	F 符合	E有些符合	E有些符合	E有些符合	D 介于中间
1006	2024/9/17 8:14:25	535秒	微信	N/A	A男	17	B否	B否	C高三	B农村	A 0~10	D 介于中间	D 介于中间	C 有些不符合	B不符合	C 有些不符合	C 有些不符合	D 介于中间	B不符合	E有些符合
1007	2024/9/17 8:26:07	1443秒	微信	N/A	A男	15	B否	B否	A高一	B农村	A 0~10	E有些符合	D 介于中间	C 有些不符合	D 介于中间	C 有些不符合	E有些符合	C 有些不符合	E有些符合	C 有些不符合
1008	2024/9/17 8:26:52	260秒	微信	N/A	A男	17	B否	B否	B高二	C乡镇	A 0~10	E有些符合	D 介于中间	E有些符合	D 介于中间	D 介于中间	D 介于中间	E有些符合	E有些符合	E有些符合
1009	2024/9/17 8:31:36	499秒	微信	N/A	B女	15	B否	B否	A高一	C乡镇	A 0~10	D 介于中间	B不符合	C 有些不符合	B不符合	D 介于中间	D 介于中间	A明显不符合	B不符合	B不符合
1010	2024/9/17 8:47:26	300秒	微信	N/A	B女	17	B否	B否	C高三	C乡镇	A 0~10	G明显符合	G明显符合	G明显符合	G明显符合	G明显符合	G明显符合	G明显符合	G明显符合	G明显符合
1011	2024/9/17 8:50:54	405秒	微信	N/A	A男	18	B否	B否	C高三	B农村	A 0~10	C 有些不符合	D 介于中间	D 介于中间	E有些符合	E有些符合	E有些符合	C 有些不符合	C 有些不符合	E有些符合
1012	2024/9/17 8:53:04	2306秒	微信	N/A	A男	18	B否	B否	C高三	B农村	A 0~10	C 有些不符合	C 有些不符合	C 有些不符合	C 有些不符合	C 有些不符合	C 有些不符合	C 有些不符合	C 有些不符合	C 有些不符合
1013	2024/9/17 8:53:37	496秒	微信	N/A	B女	17	B否	B否	C高三	B农村	A 0~10	F 符合	E有些符合	E有些符合	E有些符合	E有些符合	E有些符合	E有些符合	D 介于中间	E有些符合
1014	2024/9/17 8:56:09	156秒	微信	N/A	A男	15	B否	B否	A高一	A城市	A 0~10	C 有些不符合	E有些符合	C 有些不符合	D 介于中间	D 介于中间	D 介于中间	D 介于中间	C 有些不符合	D 介于中间
1015	2024/9/17 9:00:23	254秒	微信	N/A	B女	17	B否	B否	C高三	C乡镇	A 0~10	D 介于中间	D 介于中间	D 介于中间	D 介于中间	D 介于中间	D 介于中间	D 介于中间	D 介于中间	D 介于中间
1016	2024/9/17 9:02:28	232秒	微信	N/A	B女	17	B否	B否	C高三	B农村	A 0~10	G明显符合	G明显符合	E有些符合	G明显符合	G明显符合	G明显符合	E有些符合	C 有些不符合	G明显符合
1017	2024/9/17 9:06:45	437秒	微信	N/A	A男	17	B否	B否	B高二	B农村	A 0~10	D 介于中间	D 介于中间	D 介于中间	E有些符合	D 介于中间	E有些符合	E有些符合	D 介于中间	E有些符合
1018	2024/9/17 9:06:57	321秒	微信	N/A	A男	17	B否	A是	C高三	A城市	B 10~20	B不符合	B不符合	B不符合	B不符合	B不符合	D 介于中间	C 有些不符合	B不符合	B不符合
1019	2024/9/17 9:10:10	324秒	微信	N/A	B女	16	B否	B否	A高一	C乡镇	A 0~10	D 介于中间	D 介于中间	D 介于中间	D 介于中间	D 介于中间	D 介于中间	D 介于中间	E有些符合	D 介于中间
1020	2024/9/17 9:14:56	484秒	微信	N/A	A男	18	A是	B否	C高三	B农村	A 0~10	E有些符合	E有些符合	E有些符合	E有些符合	E有些符合	E有些符合	E有些符合	D 介于中间	E有些符合
1021	2024/9/17 9:16:06	392秒	微信	N/A	A男	16	B否	B否	B高二	B农村	A 0~10	E有些符合	E有些符合	C 有些不符合	F 符合	E有些符合	F 符合	E有些符合	E有些符合	E有些符合
1022	2024/9/17 9:16:26	629秒	微信	N/A	B女	16	B否	A是	A高一	A城市	A 0~10	F 符合	F 符合	G明显符合	F 符合	F 符合	F 符合	F 符合	F 符合	G明显符合
1023	2024/9/17 9:17:53	347秒	微信	N/A	B女	16	B否	B否	B高二	C乡镇	A 0~10	F 符合	F 符合	F 符合	F 符合	F 符合	F 符合	F 符合	F 符合	F 符合
1024	2024/9/17 9:18:02	357秒	微信	N/A	A男	16	A是	B否	B高二	A城市	B 10~20	D 介于中间	D 介于中间	C 有些不符合	D 介于中间	D 介于中间	E有些符合	E有些符合	D 介于中间	E有些符合
1025	2024/9/17 9:23:48	1088秒	微信	N/A	B女	18	B否	B否	C高三	B农村	A 0~10	G明显符合	G明显符合	C 有些不符合	C 有些不符合	G明显符合	G明显符合	C 有些不符合	G明显符合	G明显符合
1026	2024/9/17 9:24:26	597秒	微信	N/A	A男	16	B否	B否	A高一	B农村	A 0~10	D 介于中间	D 介于中间	D 介于中间	D 介于中间	D 介于中间	D 介于中间	D 介于中间	D 介于中间	D 介于中间
1027	2024/9/17 9:38:13	438秒	微信	N/A	A男	16	B否	B否	B高二	B农村	A 0~10	F 符合	D 介于中间	D 介于中间	D 介于中间	F 符合	D 介于中间	F 符合	E有些符合	F 符合
1028	2024/9/17 9:45:48	408秒	微信	N/A	A男	16	B否	B否	A高一	B农村	A 0~10	E有些符合	E有些符合	D 介于中间	D 介于中间	D 介于中间	D 介于中间	D 介于中间	D 介于中间	D 介于中间
1029	2024/9/17 9:47:48	308秒	微信	N/A	A男	17	B否	B否	C高三	B农村	A 0~10	E有些符合	E有些符合	D 介于中间	E有些符合	E有些符合	E有些符合	E有些符合	E有些符合	E有些符合
1030	2024/9/17 9:52:05	4112秒	微信	N/A	B女	17	B否	B否	C高三	B农村	A 0~10	D 介于中间	E有些符合	D 介于中间	E有些符合	E有些符合	E有些符合	E有些符合	E有些符合	E有些符合
1031	2024/9/17 9:57:45	1026秒	微信	N/A	B女	17	A是	B否	C高三	A城市	A 0~10	D 介于中间	D 介于中间	E有些符合	D 介于中间	E有些符合	D 介于中间	E有些符合	F 符合	D 介于中间
1032	2024/9/17 10:03:01	800秒	微信	N/A	B女	16	B否	B否	A高一	C乡镇	A 0~10	F 符合	F 符合	F 符合	F 符合	F 符合	F 符合	F 符合	F 符合	F 符合
1033	2024/9/17 10:10:09	623秒	微信	N/A	B女	15	B否	B否	A高一	B农村	A 0~10	G明显符合	F 符合	G明显符合	G明显符合	G明显符合	F 符合	F 符合	E有些符合	G明显符合
1034	2024/9/17 10:20:49	407秒	微信	N/A	A男	18	B否	B否	C高三	B农村	A 0~10	D 介于中间	D 介于中间	D 介于中间	E有些符合	D 介于中间	D 介于中间	D 介于中间	D 介于中间	D 介于中间
1035	2024/9/17 10:25:09	232秒	微信	N/A	A男	16	B否	B否	B高二	A城市	A 0~10	F 符合	D 介于中间	G明显符合	G明显符合	G明显符合	G明显符合	E有些符合	F 符合	F 符合
1036	2024/9/17 10:26:27	199秒	微信	N/A	B女	17	B否	B否	C高三	A城市	A 0~10	E有些符合	E有些符合	E有些符合	E有些符合	D 介于中间	D 介于中间	D 介于中间	D 介于中间	C 有些不符合
1037	2024/9/17 10:27:44	287秒	微信	N/A	A男	15	B否	B否	A高一	B农村	A 0~10	A明显不符合	A明显不符合	A明显不符合	A明显不符合	A明显不符合	F 符合	A明显不符合	A明显不符合	A明显不符合
1038	2024/9/17 10:28:11	641秒	微信	N/A	A男	16	B否	B否	A高一	B农村	A 0~10	E有些符合	E有些符合	B不符合	E有些符合	E有些符合	E有些符合	F 符合	E有些符合	F 符合
1039	2024/9/17 10:28:14	593秒	微信	N/A	A男	17	B否	B否	C高三	B农村	A 0~10	F 符合	E有些符合	D 介于中间	F 符合	E有些符合	C 有些不符合	E有些符合	D 介于中间	E有些符合
1040	2024/9/17 10:29:14	817秒	微信	N/A	A男	15	B否	B否	A高一	A城市	B 10~20	D 介于中间	D 介于中间	D 介于中间	D 介于中间	D 介于中间	D 介于中间	D 介于中间	D 介于中间	C 有些不符合
1041	2024/9/17 10:35:01	111秒	微信	N/A	A男	16	B否	B否	B高二	B农村	A 0~10	E有些符合	D 介于中间	E有些符合	G明显符合	F 符合	E有些符合	D 介于中间	E有些符合	C 有些不符合
1042	2024/9/17 10:35:42	614秒	微信	N/A	A男	16	A是	B否	B高二	B农村	A 0~10	F 符合	E有些符合	B不符合	E有些符合	E有些符合	E有些符合	E有些符合	C 有些不符合	E有些符合
1043	2024/9/17 10:52:05	945秒	微信	N/A	A男	15	B否	B否	A高一	B农村	A 0~10	F 符合	B不符合	B不符合	B不符合	A明显不符合	F 符合	A明显不符合	A明显不符合	A明显不符合
1044	2024/9/17 10:58:21	1205秒	微信	N/A	B女	17	B否	B否	C高三	B农村	A 0~10	D 介于中间	E有些符合	E有些符合	D 介于中间	E有些符合	E有些符合	E有些符合	C 有些不符合	F 符合
1045	2024/9/17 11:03:09	890秒	微信	N/A	B女	17	B否	B否	C高三	C乡镇	B 10~20	F 符合	F 符合	E有些符合	F 符合	F 符合	F 符合	F 符合	E有些符合	F 符合
1046	2024/9/17 11:07:38	732秒	微信	N/A	A男	17	B否	B否	C高三	C乡镇	A 0~10	E有些符合	D 介于中间	D 介于中间	D 介于中间	C 有些不符合	E有些符合	D 介于中间	E有些符合	F 符合
1047	2024/9/17 11:08:23	674秒	微信	N/A	B女	16	B否	B否	B高二	B农村	A 0~10	D 介于中间	C 有些不符合	A明显不符合	B不符合	B不符合	E有些符合	B不符合	B不符合	B不符合
1048	2024/9/17 11:13:55	1142秒	微信	N/A	A男	17	B否	B否	B高二	B农村	A 0~10	C 有些不符合	B不符合	A明显不符合	B不符合	B不符合	C 有些不符合	C 有些不符合	C 有些不符合	C 有些不符合
1049	2024/9/17 11:17:52	244秒	微信	N/A	A男	17	A是	B否	C高三	B农村	A 0~10	D 介于中间	D 介于中间	D 介于中间	D 介于中间	D 介于中间	D 介于中间	D 介于中间	D 介于中间	D 介于中间
1050	2024/9/17 11:20:45	401秒	微信	N/A	B女	17	B否	B否	C高三	A城市	B 10~20	B不符合	B不符合	B不符合	B不符合	B不符合	B不符合	B不符合	B不符合	B不符合
1051	2024/9/17 11:21:21	232秒	微信	N/A	A男	17	B否	A是	B高二	B农村	A 0~10	F 符合	F 符合	F 符合	F 符合	F 符合	F 符合	F 符合	F 符合	F 符合
1052	2024/9/17 11:26:05	293秒	微信	N/A	A男	17	B否	B否	C高三	B农村	A 0~10	D 介于中间	D 介于中间	D 介于中间	D 介于中间	E有些符合	E有些符合	D 介于中间	D 介于中间	E有些符合
1053	2024/9/17 11:27:15	335秒	微信	N/A	A男	17	B否	B否	C高三	B农村	A 0~10	D 介于中间	C 有些不符合	D 介于中间	E有些符合	B不符合	B不符合	C 有些不符合	C 有些不符合	D 介于中间
1054	2024/9/17 11:30:37	241秒	微信	N/A	A男	16	A是	B否	A高一	C乡镇	A 0~10	G明显符合	G明显符合	G明显符合	G明显符合	G明显符合	G明显符合	G明显符合	F 符合	G明显符合
1055	2024/9/17 11:41:04	1436秒	微信	N/A	B女	17	B否	B否	B高二	B农村	A 0~10	D 介于中间	D 介于中间	A明显不符合	C 有些不符合	F 符合	G明显符合	D 介于中间	B不符合	F 符合
1056	2024/9/17 11:41:39	479秒	微信	N/A	A男	16	B否	B否	C高三	B农村	A 0~10	E有些符合	E有些符合	F 符合	E有些符合	E有些符合	E有些符合	F 符合	F 符合	E有些符合
1057	2024/9/17 11:49:43	332秒	微信	N/A	A男	15	B否	B否	A高一	B农村	A 0~10	D 介于中间	E有些符合	A明显不符合	A明显不符合	D 介于中间	A明显不符合	A明显不符合	A明显不符合	A明显不符合
1058	2024/9/17 11:50:44	131秒	微信	N/A	A男	16	B否	B否	B高二	B农村	B 10~20	D 介于中间	D 介于中间	D 介于中间	D 介于中间	D 介于中间	D 介于中间	D 介于中间	D 介于中间	D 介于中间
1059	2024/9/17 11:54:47	575秒	微信	N/A	A男	18	B否	B否	C高三	B农村	A 0~10	C 有些不符合	B不符合	B不符合	C 有些不符合	D 介于中间	E有些符合	D 介于中间	E有些符合	C 有些不符合
1060	2024/9/17 11:55:10	384秒	微信	N/A	B女	16	B否	B否	B高二	C乡镇	A 0~10	D 介于中间	E有些符合	E有些符合	D 介于中间	E有些符合	D 介于中间	E有些符合	D 介于中间	E有些符合
1061	2024/9/17 11:58:07	502秒	微信	N/A	A男	17	B否	B否	B高二	A城市	A 0~10	D 介于中间	C 有些不符合	B不符合	D 介于中间	A明显不符合	E有些符合	D 介于中间	C 有些不符合	B不符合
1062	2024/9/17 12:00:03	459秒	微信	N/A	A男	17	B否	B否	C高三	B农村	A 0~10	F 符合	E有些符合	G明显符合	F 符合	F 符合	F 符合	F 符合	E有些符合	C 有些不符合
1063	2024/9/17 12:01:59	463秒	微信	N/A	B女	15	B否	B否	A高一	A城市	A 0~10	E有些符合	B不符合	B不符合	D 介于中间	D 介于中间	D 介于中间	F 符合	D 介于中间	C 有些不符合
1064	2024/9/17 12:05:56	238秒	微信	N/A	A男	17	B否	B否	B高二	A城市	D ≥30	E有些符合	E有些符合	D 介于中间	D 介于中间	D 介于中间	C 有些不符合	D 介于中间	E有些符合	C 有些不符合
1065	2024/9/17 12:08:13	448秒	微信	N/A	A男	15	B否	B否	A高一	B农村	A 0~10	D 介于中间	C 有些不符合	E有些符合	E有些符合	E有些符合	E有些符合	E有些符合	D 介于中间	E有些符合
1066	2024/9/17 12:10:14	345秒	微信	N/A	A男	17	A是	B否	C高三	A城市	A 0~10	E有些符合	E有些符合	F 符合	E有些符合	D 介于中间	E有些符合	F 符合	C 有些不符合	C 有些不符合
1067	2024/9/17 12:16:36	331秒	微信	N/A	B女	16	B否	B否	A高一	A城市	A 0~10	D 介于中间	D 介于中间	D 介于中间	D 介于中间	D 介于中间	F 符合	D 介于中间	E有些符合	E有些符合
1068	2024/9/17 12:20:10	1140秒	微信	N/A	A男	18	B否	B否	C高三	B农村	A 0~10	C 有些不符合	B不符合	D 介于中间	D 介于中间	C 有些不符合	C 有些不符合	C 有些不符合	C 有些不符合	C 有些不符合
1069	2024/9/17 12:29:08	226秒	微信	N/A	B女	16	B否	B否	B高二	B农村	A 0~10	D 介于中间	D 介于中间	D 介于中间	E有些符合	E有些符合	E有些符合	E有些符合	E有些符合	E有些符合
1070	2024/9/17 12:30:43	327秒	微信	N/A	A男	17	B否	B否	C高三	C乡镇	B 10~20	D 介于中间	C 有些不符合	D 介于中间	D 介于中间	E有些符合	E有些符合	E有些符合	E有些符合	E有些符合
1071	2024/9/17 12:31:15	414秒	微信	N/A	A男	16	B否	B否	B高二	C乡镇	A 0~10	D 介于中间	E有些符合	D 介于中间	E有些符合	D 介于中间	E有些符合	D 介于中间	D 介于中间	D 介于中间
1072	2024/9/17 12:40:32	324秒	微信	N/A	A男	18	B否	B否	C高三	B农村	A 0~10	F 符合	F 符合	E有些符合	E有些符合	E有些符合	E有些符合	F 符合	E有些符合	E有些符合
1073	2024/9/17 12:44:13	1994秒	微信	N/A	B女	15	B否	B否	A高一	B农村	A 0~10	B不符合	D 介于中间	C 有些不符合	C 有些不符合	D 介于中间	D 介于中间	E有些符合	B不符合	E有些符合
1074	2024/9/17 12:45:41	504秒	微信	N/A	B女	16	B否	B否	A高一	C乡镇	A 0~10	D 介于中间	D 介于中间	E有些符合	D 介于中间	C 有些不符合	B不符合	F 符合	D 介于中间	C 有些不符合
1075	2024/9/17 12:50:41	110秒	微信	N/A	A男	16	B否	B否	B高二	B农村	A 0~10	C 有些不符合	C 有些不符合	C 有些不符合	F 符合	C 有些不符合	B不符合	B不符合	C 有些不符合	C 有些不符合
1076	2024/9/17 12:51:18	446秒	微信	N/A	A男	17	B否	B否	C高三	C乡镇	A 0~10	D 介于中间	D 介于中间	D 介于中间	E有些符合	D 介于中间	E有些符合	E有些符合	E有些符合	E有些符合
1077	2024/9/17 12:54:34	583秒	微信	N/A	B女	16	A是	B否	A高一	B农村	A 0~10	E有些符合	D 介于中间	D 介于中间	E有些符合	E有些符合	E有些符合	E有些符合	D 介于中间	E有些符合
1078	2024/9/17 12:56:53	347秒	微信	N/A	A男	17	B否	A是	C高三	B农村	A 0~10	D 介于中间	D 介于中间	E有些符合	E有些符合	D 介于中间	F 符合	D 介于中间	D 介于中间	F 符合
1079	2024/9/17 13:01:07	1126秒	微信	N/A	A男	16	B否	B否	B高二	B农村	A 0~10	B不符合	C 有些不符合	B不符合	B不符合	B不符合	B不符合	B不符合	B不符合	B不符合
1080	2024/9/17 13:04:01	463秒	微信	N/A	B女	15	A是	B否	A高一	A城市	B 10~20	D 介于中间	B不符合	D 介于中间	D 介于中间	D 介于中间	D 介于中间	D 介于中间	D 介于中间	B不符合
1081	2024/9/17 13:06:55	334秒	微信	N/A	A男	16	B否	B否	B高二	B农村	A 0~10	D 介于中间	D 介于中间	C 有些不符合	D 介于中间	C 有些不符合	D 介于中间	C 有些不符合	D 介于中间	C 有些不符合
1082	2024/9/17 13:13:10	294秒	微信	N/A	B女	16	B否	B否	A高一	B农村	B 10~20	F 符合	F 符合	G明显符合	G明显符合	G明显符合	G明显符合	G明显符合	G明显符合	F 符合
1083	2024/9/17 13:14:17	481秒	微信	N/A	B女	16	A是	B否	B高二	B农村	B 10~20	D 介于中间	D 介于中间	D 介于中间	D 介于中间	D 介于中间	D 介于中间	F 符合	F 符合	F 符合
1084	2024/9/17 13:15:46	294秒	微信	N/A	A男	15	B否	B否	A高一	B农村	A 0~10	D 介于中间	E有些符合	D 介于中间	D 介于中间	D 介于中间	D 介于中间	D 介于中间	D 介于中间	D 介于中间
1085	2024/9/17 13:21:30	203秒	微信	N/A	A男	17	B否	B否	B高二	B农村	A 0~10	D 介于中间	D 介于中间	D 介于中间	D 介于中间	D 介于中间	D 介于中间	D 介于中间	D 介于中间	D 介于中间
1086	2024/9/17 13:41:06	321秒	微信	N/A	B女	17	B否	B否	C高三	C乡镇	A 0~10	D 介于中间	E有些符合	E有些符合	F 符合	F 符合	F 符合	F 符合	F 符合	F 符合
1087	2024/9/17 13:41:43	631秒	微信	N/A	B女	16	B否	B否	B高二	B农村	C 20~30	B不符合	B不符合	C 有些不符合	C 有些不符合	C 有些不符合	D 介于中间	B不符合	B不符合	B不符合
1088	2024/9/17 13:45:10	438秒	微信	N/A	A男	15	B否	B否	A高一	A城市	A 0~10	D 介于中间	E有些符合	D 介于中间	D 介于中间	D 介于中间	C 有些不符合	E有些符合	D 介于中间	D 介于中间
1089	2024/9/17 13:45:26	94秒	微信	N/A	A男	18	B否	B否	C高三	B农村	A 0~10	C 有些不符合	D 介于中间	A明显不符合	E有些符合	B不符合	C 有些不符合	F 符合	C 有些不符合	F 符合
1090	2024/9/17 13:46:42	662秒	微信	N/A	A男	15	B否	B否	A高一	A城市	B 10~20	B不符合	B不符合	B不符合	B不符合	B不符合	B不符合	B不符合	B不符合	B不符合
1091	2024/9/17 13:53:56	516秒	微信	N/A	B女	17	B否	B否	C高三	A城市	A 0~10	B不符合	B不符合	B不符合	B不符合	B不符合	C 有些不符合	C 有些不符合	C 有些不符合	C 有些不符合
1092	2024/9/17 13:58:29	980秒	微信	N/A	A男	17	A是	B否	C高三	B农村	A 0~10	F 符合	E有些符合	F 符合	E有些符合	E有些符合	E有些符合	D 介于中间	E有些符合	E有些符合
1093	2024/9/17 13:59:23	303秒	微信	N/A	A男	17	B否	B否	C高三	B农村	A 0~10	D 介于中间	B不符合	B不符合	B不符合	D 介于中间	E有些符合	E有些符合	B不符合	E有些符合
1094	2024/9/17 13:59:35	499秒	微信	N/A	A男	16	B否	B否	B高二	B农村	A 0~10	E有些符合	E有些符合	F 符合	D 介于中间	D 介于中间	D 介于中间	E有些符合	D 介于中间	E有些符合
1095	2024/9/17 14:04:09	444秒	微信	N/A	A男	17	B否	B否	B高二	B农村	B 10~20	C 有些不符合	B不符合	B不符合	C 有些不符合	C 有些不符合	D 介于中间	E有些符合	D 介于中间	C 有些不符合
1096	2024/9/17 14:05:50	396秒	微信	N/A	B女	16	B否	B否	B高二	C乡镇	A 0~10	D 介于中间	D 介于中间	C 有些不符合	B不符合	C 有些不符合	B不符合	D 介于中间	D 介于中间	B不符合
1097	2024/9/17 14:28:58	147秒	微信	N/A	A男	16	B否	B否	B高二	A城市	A 0~10	B不符合	B不符合	B不符合	B不符合	B不符合	B不符合	B不符合	B不符合	B不符合
1098	2024/9/17 14:30:21	344秒	微信	N/A	B女	15	B否	B否	A高一	B农村	A 0~10	G明显符合	G明显符合	G明显符合	G明显符合	G明显符合	G明显符合	G明显符合	G明显符合	G明显符合
1099	2024/9/17 14:35:01	486秒	微信	N/A	B女	15	B否	B否	A高一	B农村	B 10~20	D 介于中间	C 有些不符合	A明显不符合	C 有些不符合	F 符合	E有些符合	D 介于中间	E有些符合	C 有些不符合
1100	2024/9/17 14:46:31	402秒	微信	N/A	B女	17	B否	B否	C高三	B农村	B 10~20	D 介于中间	D 介于中间	D 介于中间	D 介于中间	E有些符合	E有些符合	E有些符合	E有些符合	C 有些不符合
1101	2024/9/17 14:53:42	475秒	微信	N/A	A男	17	B否	B否	C高三	B农村	B 10~20	E有些符合	B不符合	B不符合	D 介于中间	B不符合	E有些符合	E有些符合	B不符合	C 有些不符合
1102	2024/9/17 15:03:47	338秒	微信	N/A	A男	16	B否	B否	A高一	B农村	A 0~10	B不符合	B不符合	B不符合	B不符合	B不符合	B不符合	B不符合	B不符合	B不符合
1103	2024/9/17 15:11:41	636秒	微信	N/A	A男	15	B否	B否	A高一	B农村	A 0~10	D 介于中间	F 符合	B不符合	F 符合	F 符合	D 介于中间	G明显符合	E有些符合	G明显符合
1104	2024/9/17 15:13:24	275秒	微信	N/A	B女	17	B否	B否	B高二	B农村	A 0~10	D 介于中间	E有些符合	D 介于中间	D 介于中间	E有些符合	D 介于中间	D 介于中间	D 介于中间	E有些符合
1105	2024/9/17 15:13:38	371秒	微信	N/A	B女	16	B否	B否	B高二	A城市	A 0~10	E有些符合	E有些符合	D 介于中间	D 介于中间	E有些符合	D 介于中间	E有些符合	E有些符合	E有些符合
1106	2024/9/17 15:14:07	363秒	微信	N/A	B女	16	B否	B否	A高一	B农村	A 0~10	B不符合	A明显不符合	B不符合	A明显不符合	A明显不符合	B不符合	B不符合	B不符合	B不符合
1107	2024/9/17 15:23:36	251秒	微信	N/A	A男	15	A是	B否	A高一	B农村	B 10~20	E有些符合	E有些符合	E有些符合	B不符合	B不符合	B不符合	B不符合	C 有些不符合	E有些符合
1108	2024/9/17 15:25:45	901秒	微信	N/A	B女	17	B否	B否	C高三	B农村	A 0~10	C 有些不符合	C 有些不符合	D 介于中间	E有些符合	D 介于中间	D 介于中间	E有些符合	B不符合	E有些符合
1109	2024/9/17 15:27:54	597秒	微信	N/A	B女	16	B否	B否	A高一	B农村	A 0~10	D 介于中间	D 介于中间	D 介于中间	D 介于中间	D 介于中间	D 介于中间	D 介于中间	D 介于中间	D 介于中间
1110	2024/9/17 15:29:50	556秒	微信	N/A	B女	17	B否	B否	C高三	C乡镇	A 0~10	E有些符合	D 介于中间	D 介于中间	D 介于中间	D 介于中间	D 介于中间	D 介于中间	D 介于中间	D 介于中间
1111	2024/9/17 15:33:08	350秒	微信	N/A	A男	17	A是	B否	B高二	B农村	A 0~10	A明显不符合	D 介于中间	E有些符合	D 介于中间	D 介于中间	D 介于中间	D 介于中间	D 介于中间	D 介于中间
1112	2024/9/17 15:37:41	497秒	微信	N/A	A男	16	B否	B否	B高二	B农村	A 0~10	C 有些不符合	B不符合	B不符合	B不符合	B不符合	B不符合	B不符合	B不符合	B不符合
1113	2024/9/17 15:38:17	371秒	微信	N/A	B女	15	B否	B否	A高一	B农村	A 0~10	B不符合	D 介于中间	C 有些不符合	B不符合	C 有些不符合	B不符合	C 有些不符合	D 介于中间	D 介于中间
1114	2024/9/17 15:38:18	94秒	微信	N/A	A男	16	B否	B否	B高二	B农村	A 0~10	D 介于中间	F 符合	D 介于中间	E有些符合	G明显符合	F 符合	E有些符合	F 符合	D 介于中间
1115	2024/9/17 15:38:24	337秒	微信	N/A	A男	16	B否	B否	B高二	B农村	A 0~10	E有些符合	E有些符合	E有些符合	E有些符合	E有些符合	E有些符合	E有些符合	E有些符合	E有些符合
1116	2024/9/17 15:39:24	242秒	微信	N/A	A男	16	A是	B否	A高一	B农村	A 0~10	D 介于中间	D 介于中间	D 介于中间	D 介于中间	D 介于中间	D 介于中间	E有些符合	E有些符合	E有些符合
1117	2024/9/17 15:48:19	326秒	微信	N/A	A男	15	B否	B否	A高一	B农村	A 0~10	E有些符合	D 介于中间	B不符合	C 有些不符合	F 符合	D 介于中间	E有些符合	C 有些不符合	C 有些不符合
1118	2024/9/17 15:52:37	580秒	微信	N/A	A男	15	B否	B否	A高一	B农村	A 0~10	C 有些不符合	B不符合	B不符合	A明显不符合	A明显不符合	C 有些不符合	A明显不符合	A明显不符合	A明显不符合
1119	2024/9/17 15:59:52	179秒	微信	N/A	B女	15	B否	B否	A高一	C乡镇	B 10~20	E有些符合	E有些符合	D 介于中间	D 介于中间	D 介于中间	D 介于中间	D 介于中间	C 有些不符合	C 有些不符合
1120	2024/9/17 16:03:36	290秒	微信	N/A	A男	15	A是	A是	A高一	B农村	A 0~10	A明显不符合	A明显不符合	A明显不符合	A明显不符合	A明显不符合	A明显不符合	A明显不符合	A明显不符合	A明显不符合
1121	2024/9/17 16:09:38	172秒	微信	N/A	A男	16	B否	B否	B高二	B农村	A 0~10	D 介于中间	C 有些不符合	D 介于中间	D 介于中间	E有些符合	D 介于中间	C 有些不符合	A明显不符合	A明显不符合
1122	2024/9/17 16:32:25	201秒	微信	N/A	A男	15	B否	B否	A高一	C乡镇	A 0~10	F 符合	C 有些不符合	D 介于中间	E有些符合	D 介于中间	D 介于中间	D 介于中间	F 符合	D 介于中间
1123	2024/9/17 16:47:37	172秒	微信	N/A	A男	17	B否	B否	C高三	C乡镇	A 0~10	D 介于中间	D 介于中间	D 介于中间	D 介于中间	D 介于中间	D 介于中间	D 介于中间	D 介于中间	D 介于中间
1124	2024/9/17 17:18:22	254秒	微信	N/A	A男	17	B否	B否	C高三	A城市	A 0~10	D 介于中间	G明显符合	D 介于中间	D 介于中间	D 介于中间	D 介于中间	F 符合	F 符合	F 符合
1125	2024/9/17 17:20:05	225秒	微信	N/A	A男	15	B否	B否	A高一	C乡镇	A 0~10	G明显符合	G明显符合	G明显符合	B不符合	B不符合	B不符合	B不符合	C 有些不符合	G明显符合
1126	2024/9/17 17:23:35	302秒	微信	N/A	A男	15	B否	B否	A高一	C乡镇	A 0~10	E有些符合	B不符合	C 有些不符合	E有些符合	B不符合	E有些符合	C 有些不符合	C 有些不符合	E有些符合
1127	2024/9/17 18:30:34	630秒	微信	N/A	A男	17	B否	B否	C高三	B农村	A 0~10	C 有些不符合	C 有些不符合	C 有些不符合	C 有些不符合	D 介于中间	C 有些不符合	C 有些不符合	C 有些不符合	C 有些不符合
1128	2024/9/17 23:56:06	728秒	微信	N/A	B女	16	B否	B否	B高二	A城市	A 0~10	E有些符合	E有些符合	D 介于中间	E有些符合	E有些符合	E有些符合	E有些符合	E有些符合	E有些符合
1129	2024/10/2 13:04:26	572秒	微信	N/A	B女	17	B否	B否	C高三	A城市	A 0~10	D 介于中间	E有些符合	E有些符合	E有些符合	E有些符合	F 符合	E有些符合	D 介于中间	F 符合
